# Supplementary material for: A common molecular signature of patients with sickle cell disease revealed by microarray meta-analysis and a genome-wide association study
Source: PLoS One. 2018 Jul 6;13(7):e0199461. doi: 10.1371/journal.pone.0199461 (PMC6034806; doi:10.1371/journal.pone.0199461)
Supplement: S2 Table — (XLSX) [file pone.0199461.s002.xlsx]

## Sheet: DEGs
S2- Complete list of differentially-expressed genes obtained from the meta-analysis. The complete list of the differentially expressed genes ranked based on Average Log2 Fold change and satisfying the significance threshold of false discovery rate FDR < 0,05 under maxP statistical framework. The expression is represented by the log2 fold change. Rows in red background color denote up-regulated ge…
Gene Symbol	Gene ID	ENSGID	Average Log2 Fold Change	FDR (maxP) < 0,05	Gene description
DNAJC6	9829	ENSG00000116675	4.93813	0.0173291	DnaJ heat shock protein family (Hsp40) member C6
RNF182	221687	ENSG00000180537	4.00342	0.00173228	ring finger protein 182
CA1	759	ENSG00000133742	3.3657	1.38214e-18	carbonic anhydrase I
HBD	3045	ENSG00000223609	3.29412	1.38214e-18	hemoglobin subunit delta
GYPB	2994	ENSG00000250361	3.24561	1.38214e-18	glycophorin B (MNS blood group)
TMCC2	9911	ENSG00000133069	3.16576	1.38214e-18	transmembrane and coiled-coil domain family 2
GYPA	2993	ENSG00000170180	3.06978	1.38214e-18	glycophorin A (MNS blood group)
SLC7A5	8140	ENSG00000103257	2.99895	0.000379747	solute carrier family 7 (amino acid transporter light chain, L system), member 5
TRAK2	66008	ENSG00000115993	2.98529	0.0228291	trafficking protein, kinesin binding 2
CISD2	493856	ENSG00000145354	2.97993	1.38214e-18	CDGSH iron sulfur domain 2
IFI27	3429	ENSG00000165949	2.97853	1.38214e-18	interferon, alpha-inducible protein 27
TMEM56	148534	ENSG00000152078	2.961	0.000355556	transmembrane protein 56
TFDP1	7027	ENSG00000198176	2.90592	1.38214e-18	transcription factor Dp-1
FECH	2235	ENSG00000066926	2.87652	1.38214e-18	ferrochelatase
RUNDC3A	10900	ENSG00000108309	2.74132	0.0494148	RUN domain containing 3A
SLC2A1	6513	ENSG00000117394	2.72535	0.00231481	solute carrier family 2 (facilitated glucose transporter), member 1
YIPF6	286451	ENSG00000181704	2.66009	0.0120974	Yip1 domain family member 6
ARL4A	10124	ENSG00000122644	2.65538	0.00104377	ADP ribosylation factor like GTPase 4A
BPGM	669	ENSG00000172331	2.61136	1.38214e-18	bisphosphoglycerate mutase
XK	7504	ENSG00000047597	2.55455	1.38214e-18	X-linked Kx blood group
SNCA	6622	ENSG00000145335	2.54869	1.38214e-18	synuclein alpha
NSUN3	63899	ENSG00000178694	2.54261	0.033246	NOP2/Sun RNA methyltransferase family member 3
GSPT1	2935	ENSG00000103342	2.52471	0.00124611	G1 to S phase transition 1
RNF14	9604	ENSG00000013561	2.50691	1.38214e-18	ring finger protein 14
MARCH8	220972	ENSG00000165406	2.40824	0.000112994	membrane associated ring-CH-type finger 8
RHD	6007	ENSG00000187010	2.38564	1.38214e-18	Rh blood group, D antigen
DPCD	25911	ENSG00000166171	2.37164	0.000379747	deleted in primary ciliary dyskinesia homolog (mouse)
KANK2	25959	ENSG00000197256	2.3486	0.00344086	KN motif and ankyrin repeat domains 2
ISCA1	81689	ENSG00000135070	2.34304	0.000401606	iron-sulfur cluster assembly 1
SESN3	143686	ENSG00000149212	2.3366	0.000401606	sestrin 3
SLC6A8	6535	ENSG00000130821	2.26389	0.0094774	solute carrier family 6 (neurotransmitter transporter), member 8
SLC4A1	6521	ENSG00000004939	2.25746	1.38214e-18	solute carrier family 4 (anion exchanger), member 1 (Diego blood group)
TNPO1	3842	ENSG00000083312	2.22777	0.0227778	transportin 1
RHCE	6006	ENSG00000188672	2.22486	1.38214e-18	Rh blood group, CcEe antigens
SOX6	55553	ENSG00000110693	2.21249	0.000355556	SRY-box 6
ARHGEF12	23365	ENSG00000196914	2.21061	0.000355556	Rho guanine nucleotide exchange factor 12
ANK1	286	ENSG00000029534	2.19986	1.38214e-18	ankyrin 1
JAZF1	221895	ENSG00000153814	2.19364	0.00244898	JAZF zinc finger 1
HMBS	3145	ENSG00000256269	2.17454	0.0295556	hydroxymethylbilane synthase
GCLC	2729	ENSG00000001084	2.17436	0.0389297	glutamate-cysteine ligase, catalytic subunit
PITHD1	57095	ENSG00000057757	2.17084	0.0205882	PITH (C-terminal proteasome-interacting domain of thioredoxin-like) domain containing 1
PCTP	58488	ENSG00000141179	2.15946	1.38214e-18	phosphatidylcholine transfer protein
C9ORF40	55071	ENSG00000135045	2.15463	0.00244292	chromosome 9 open reading frame 40
BCL2L1	598	ENSG00000171552	2.14805	1.38214e-18	BCL2-like 1
ALDH5A1	7915	ENSG00000112294	2.14436	0.0431746	aldehyde dehydrogenase 5 family member A1
SIAH2	6478	ENSG00000181788	2.06623	1.38214e-18	siah E3 ubiquitin protein ligase 2
AHSP	51327	ENSG00000169877	2.0576	1.38214e-18	alpha hemoglobin stabilizing protein
OSBP2	23762	ENSG00000184792	2.04042	1.38214e-18	oxysterol binding protein 2
STOM	2040	ENSG00000148175	2.03992	1.38214e-18	stomatin
CLIC2	1193	ENSG00000155962	2.03312	0.000896057	chloride intracellular channel 2
SLC22A4	6583	ENSG00000197208	2.02225	0.00082397	solute carrier family 22 (organic cation/zwitterion transporter), member 4
FAXDC2	10826	ENSG00000170271	2.02084	1.38214e-18	fatty acid hydroxylase domain containing 2
SELENBP1	8991	ENSG00000143416	2.00335	1.38214e-18	selenium binding protein 1
DCUN1D1	54165	ENSG00000043093	2.00257	0.00193627	DCN1, defective in cullin neddylation 1, domain containing 1
PCGF5	84333	ENSG00000180628	1.99177	1.38214e-18	polycomb group ring finger 5
CTNNAL1	8727	ENSG00000119326	1.9834	0.000112994	catenin alpha-like 1
EPB42	2038	ENSG00000166947	1.96374	1.38214e-18	erythrocyte membrane protein band 4,2
FNBP1L	54874	ENSG00000137942	1.96252	1.38214e-18	formin binding protein 1-like
WNK1	65125	ENSG00000060237	1.95897	0.00483333	WNK lysine deficient protein kinase 1
PNP	4860	ENSG00000198805	1.94993	1.38214e-18	purine nucleoside phosphorylase
PBX1	5087	ENSG00000185630	1.94399	0.0456557	pre-B-cell leukemia homeobox 1
RIOK3	8780	ENSG00000101782	1.93046	1.38214e-18	RIO kinase 3
ALAS2	212	ENSG00000158578	1.93012	1.38214e-18	5'-aminolevulinate synthase 2
HBM	3042	ENSG00000206177	1.92434	1.38214e-18	hemoglobin subunit mu
FAM46C	54855	ENSG00000183508	1.91326	1.38214e-18	family with sequence similarity 46 member C
EPB41	2035	ENSG00000159023	1.90766	0.037142	erythrocyte membrane protein band 4,1
POC1B	282809	ENSG00000139323	1.89494	0.0409929	POC1 centriolar protein B
SEC62	7095	ENSG00000008952	1.88486	0.00414201	SEC62 homolog, preprotein translocation factor
BNIP3L	665	ENSG00000104765	1.88076	1.38214e-18	BCL2/adenovirus E1B 19kDa interacting protein 3-like
RNF10	9921	ENSG00000022840	1.87954	0.000298507	ring finger protein 10
HAGH	3029	ENSG00000063854	1.87413	0.00692047	hydroxyacylglutathione hydrolase
RNF123	63891	ENSG00000164068	1.85915	0.0214742	ring finger protein 123
TMOD1	7111	ENSG00000136842	1.83689	1.38214e-18	tropomodulin 1
ELL2	22936	ENSG00000118985	1.8367	0.0257154	elongation factor, RNA polymerase II, 2
CMAS	55907	ENSG00000111726	1.81216	0.000509804	cytidine monophosphate N-acetylneuraminic acid synthetase
FAM210B	116151	ENSG00000124098	1.80909	0.0260238	family with sequence similarity 210 member B
TAB3	257397	ENSG00000157625	1.78815	0.00507092	TGF-beta activated kinase 1/MAP3K7 binding protein 3
PRR14L	253143	ENSG00000183530	1.78779	0.0470572	proline rich 14-like
KLF1	10661	ENSG00000105610	1.78739	0.00138138	Kruppel-like factor 1 (erythroid)
SERPINI1	5274	ENSG00000163536	1.78277	1.38214e-18	serpin peptidase inhibitor, clade I (neuroserpin), member 1
FOXO4	4303	ENSG00000184481	1.73886	0.0452539	forkhead box O4
RBM38	55544	ENSG00000132819	1.73226	0.00377083	RNA binding motif protein 38
MAP2K3	5606	ENSG00000034152	1.73187	0.0112933	mitogen-activated protein kinase kinase 3
MBNL3	55796	ENSG00000076770	1.71837	0.00445736	muscleblind-like splicing regulator 3
RSAD2	91543	ENSG00000134321	1.7151	1.38214e-18	radical S-adenosyl methionine domain containing 2
UBQLN1	29979	ENSG00000135018	1.71233	0.0325377	ubiquilin 1
CREG1	8804	ENSG00000143162	1.70993	1.38214e-18	cellular repressor of E1A-stimulated genes 1
PSME4	23198	ENSG00000068878	1.69693	0.000298507	proteasome activator subunit 4
ZER1	10444	ENSG00000160445	1.68321	0.000355556	zyg-11 related, cell cycle regulator
HPS1	3257	ENSG00000107521	1.67438	0.0375535	Hermansky-Pudlak syndrome 1
TERF2IP	54386	ENSG00000166848	1.66477	0.00569948	telomeric repeat binding factor 2, interacting protein
C9ORF78	51759	ENSG00000136819	1.66446	0.016963	chromosome 9 open reading frame 78
USP12	219333	ENSG00000152484	1.66259	1.38214e-18	ubiquitin specific peptidase 12
MPP1	4354	ENSG00000130830	1.63779	0.00193627	membrane protein, palmitoylated 1
TPGS2	25941	ENSG00000134779	1.61809	1.38214e-18	tubulin polyglutamylase complex subunit 2
NPL	80896	ENSG00000135838	1.61101	0.00293333	N-acetylneuraminate pyruvate lyase (dihydrodipicolinate synthase)
MFN2	9927	ENSG00000116688	1.60417	0.0173877	mitofusin 2
CTSB	1508	ENSG00000164733	1.59735	1.38214e-18	cathepsin B
PPM1A	5494	ENSG00000100614	1.59001	0.0141638	protein phosphatase, Mg2+/Mn2+ dependent 1A
SLC25A37	51312	ENSG00000147454	1.58893	0.0133689	solute carrier family 25 (mitochondrial iron transporter), member 37
HBB	3043	ENSG00000244734	1.5805	0.0110705	hemoglobin subunit beta
TRIM58	25893	ENSG00000162722	1.57865	1.38214e-18	tripartite motif containing 58
GID4	79018	ENSG00000141034	1.56314	0.0257421	GID complex subunit 4 homolog
CA2	760	ENSG00000104267	1.54759	0.0205258	carbonic anhydrase II
PINK1	65018	ENSG00000158828	1.52084	0.0170675	PTEN induced putative kinase 1
AP2B1	163	ENSG00000006125	1.50149	0.00857778	adaptor related protein complex 2, beta 1 subunit
FURIN	5045	ENSG00000140564	1.50141	0.00124611	furin (paired basic amino acid cleaving enzyme)
TFDP2	7029	ENSG00000114126	1.49365	0.0471921	transcription factor Dp-2 (E2F dimerization partner 2)
MYL4	4635	ENSG00000198336	1.49335	1.38214e-18	myosin light chain 4
TANGO2	128989	ENSG00000183597	1.48319	0.0239167	transport and golgi organization 2 homolog
IGF2BP2	10644	ENSG00000073792	1.48068	1.38214e-18	insulin like growth factor 2 mRNA binding protein 2
GMPR	2766	ENSG00000137198	1.46482	0.000379747	guanosine monophosphate reductase
LNX2	222484	ENSG00000139517	1.44758	0.0120974	ligand of numb-protein X 2
DAP	1611	ENSG00000112977	1.4395	0.0353165	death-associated protein
AMFR	267	ENSG00000159461	1.43746	0.0152723	autocrine motility factor receptor, E3 ubiquitin protein ligase
LRRC8A	56262	ENSG00000136802	1.42483	0.0130695	leucine-rich repeat containing 8 family member A
MAP4K5	11183	ENSG00000012983	1.42001	0.0259375	mitogen-activated protein kinase kinase kinase kinase 5
CMPK2	129607	ENSG00000134326	1.40236	1.38214e-18	cytidine monophosphate (UMP-CMP) kinase 2, mitochondrial
DMTN	2039	ENSG00000158856	1.39295	0.000896057	dematin actin binding protein
TMEM14B	81853	ENSG00000137210	1.35887	0.0284917	transmembrane protein 14B
MXI1	4601	ENSG00000119950	1.35363	0.00447013	MAX interactor 1, dimerization protein
UBXN6	80700	ENSG00000167671	1.33721	0.0265166	UBX domain protein 6
CMBL	134147	ENSG00000164237	1.30961	0.00535088	carboxymethylenebutenolidase homolog (Pseudomonas)
BCL2L13	23786	ENSG00000099968	1.3068	0.00692047	BCL2-like 13 (apoptosis facilitator)
SLC18B1	116843	ENSG00000146409	1.29723	0.0492956	solute carrier family 18, subfamily B, member 1
TMEM158	25907	ENSG00000249992	1.29685	0.00415205	transmembrane protein 158 (gene/pseudogene)
CAT	847	ENSG00000121691	1.29646	0.00816746	catalase
ZNF346	23567	ENSG00000113761	1.28743	0.0429915	zinc finger protein 346
DCAF12	25853	ENSG00000198876	1.28494	0.00047619	DDB1 and CUL4 associated factor 12
RAB6A	5870	ENSG00000175582	1.27154	0.00414201	RAB6A, member RAS oncogene family
FLCN	201163	ENSG00000154803	1.26956	0.0498693	folliculin
TFRC	7037	ENSG00000072274	1.26361	0.0422261	transferrin receptor
DCK	1633	ENSG00000156136	1.2611	0.0016129	deoxycytidine kinase
IFI6	2537	ENSG00000126709	1.25338	1.38214e-18	interferon, alpha-inducible protein 6
ADIPOR1	51094	ENSG00000159346	1.2468	0.0120974	adiponectin receptor 1
TAL1	6886	ENSG00000162367	1.24394	0.018841	T-cell acute lymphocytic leukemia 1
LCN2	3934	ENSG00000148346	1.22655	0.0470572	lipocalin 2
FIS1	51024	ENSG00000214253	1.21246	0.0387693	fission, mitochondrial 1
DSTN	11034	ENSG00000125868	1.21151	0.0450083	destrin (actin depolymerizing factor)
LXN	56925	ENSG00000079257	1.21082	0.00104377	latexin
EIF5	1983	ENSG00000100664	1.20755	0.000355556	eukaryotic translation initiation factor 5
ARG2	384	ENSG00000081181	1.19758	0.00763072	arginase 2
GLRX5	51218	ENSG00000182512	1.17937	0.00155738	glutaredoxin 5
NME4	4833	ENSG00000103202	1.16984	0.00277405	NME/NM23 nucleoside diphosphate kinase 4
ODC1	4953	ENSG00000115758	1.16762	0.0306926	ornithine decarboxylase 1
TSPAN5	10098	ENSG00000168785	1.16324	1.38214e-18	tetraspanin 5
ACSL6	23305	ENSG00000164398	1.1469	1.38214e-18	acyl-CoA synthetase long-chain family member 6
TPM1	7168	ENSG00000140416	1.14068	0.000298507	tropomyosin 1 (alpha)
BLOC1S6	26258	ENSG00000104164	1.14042	0.00458333	biogenesis of lysosomal organelles complex-1, subunit 6, pallidin
ETNK1	55500	ENSG00000139163	1.12638	0.00178117	ethanolamine kinase 1
CMTM5	116173	ENSG00000166091	1.12342	0.0401989	CKLF-like MARVEL transmembrane domain containing 5
RCOR3	55758	ENSG00000117625	1.10822	0.00369427	REST corepressor 3
LGALS3	3958	ENSG00000131981	1.0973	0.00816746	lectin, galactoside-binding, soluble, 3
GNAS	2778	ENSG00000087460	1.09707	0.0498693	GNAS complex locus
SRXN1	140809	ENSG00000271303	1.08308	0.0306926	sulfiredoxin 1
FBXO7	25793	ENSG00000100225	1.07974	0.00268018	F-box protein 7
OAT	4942	ENSG00000065154	1.06908	0.0478882	ornithine aminotransferase
GAPVD1	26130	ENSG00000165219	1.06607	0.0041358	GTPase activating protein and VPS9 domains 1
SH3GLB2	56904	ENSG00000148341	1.05903	0.0489487	SH3-domain GRB2-like endophilin B2
HERC5	51191	ENSG00000138646	1.05616	0.0120974	HECT and RLD domain containing E3 ubiquitin protein ligase 5
UBE3B	89910	ENSG00000151148	1.02326	0.0259375	ubiquitin protein ligase E3B
ISG15	9636	ENSG00000187608	1.01763	0.0135343	ISG15 ubiquitin-like modifier
TIAL1	7073	ENSG00000151923	1.01488	0.015418	TIA1 cytotoxic granule-associated RNA binding protein-like 1
RGS10	6001	ENSG00000148908	1.01013	0.0205258	regulator of G-protein signaling 10
KEL	3792	ENSG00000197993	1.00307	0.00082397	Kell blood group, metallo-endopeptidase
NPRL3	8131	ENSG00000103148	1.00149	0.00175711	NPR3-like, GATOR1 complex subunit
NFE2	4778	ENSG00000123405	0.995042	0.00352564	nuclear factor, erythroid 2
SKP1	6500	ENSG00000113558	0.983027	0.00200483	S-phase kinase-associated protein 1
SSBP3	23648	ENSG00000157216	0.980837	0.000912281	single stranded DNA binding protein 3
POLL	27343	ENSG00000166169	0.971794	0.0315304	polymerase (DNA directed), lambda
UROD	7389	ENSG00000126088	0.966537	0.0227321	uroporphyrinogen decarboxylase
LHFPL2	10184	ENSG00000145685	0.961518	0.00414201	lipoma HMGIC fusion partner-like 2
BLVRB	645	ENSG00000090013	0.951144	0.0227907	biliverdin reductase B
MARK3	4140	ENSG00000075413	0.946483	1.38214e-18	MAP/microtubule affinity-regulating kinase 3
HBQ1	3049	ENSG00000086506	0.938943	1.38214e-18	hemoglobin subunit theta 1
NSD1	64324	ENSG00000165671	0.927794	0.0070202	nuclear receptor binding SET domain protein 1
GPX1	2876	ENSG00000233276	0.924074	1.38214e-18	glutathione peroxidase 1
MED16	10025	ENSG00000175221	0.917568	0.0149441	mediator complex subunit 16
PPP1CB	5500	ENSG00000213639	0.904936	0.0335653	protein phosphatase 1, catalytic subunit, beta isozyme
F2R	2149	ENSG00000181104	0.904264	0.0373094	coagulation factor II (thrombin) receptor
WBP2	23558	ENSG00000132471	0.895466	0.00193627	WW domain binding protein 2
TANK	10010	ENSG00000136560	0.89355	0.00798077	TRAF family member associated NFKB activator
SCYL2	55681	ENSG00000136021	0.879699	0.00155738	SCY1-like, kinase-like 2
OAZ2	4947	ENSG00000180304	0.878267	0.0240759	ornithine decarboxylase antizyme 2
DPM2	8818	ENSG00000136908	0.878079	0.00331155	dolichyl-phosphate mannosyltransferase polypeptide 2, regulatory subunit
COG1	9382	ENSG00000166685	0.866262	0.00909091	component of oligomeric golgi complex 1
HERC6	55008	ENSG00000138642	0.860903	0.0389297	HECT and RLD domain containing E3 ubiquitin protein ligase family member 6
FAM149B1	317662	ENSG00000138286	0.853351	0.0450083	family with sequence similarity 149 member B1
RCL1	10171	ENSG00000120158	0.843071	0.029707	RNA terminal phosphate cyclase-like 1
CD36	948	ENSG00000135218	0.812411	1.38214e-18	CD36 molecule (thrombospondin receptor)
CCNG1	900	ENSG00000113328	0.809201	0.00219048	cyclin G1
LIN7C	55327	ENSG00000148943	0.80127	0.0228291	lin-7 homolog C (C, elegans)
NAPA	8775	ENSG00000105402	0.797926	0.000218579	NSF attachment protein alpha
LYL1	4066	ENSG00000104903	0.787067	0.00377083	lymphoblastic leukemia associated hematopoiesis regulator 1
R3HDM4	91300	ENSG00000198858	0.786952	0.0192638	R3H domain containing 4
TMEM39B	55116	ENSG00000121775	0.779991	0.0280121	transmembrane protein 39B
C2ORF88	84281	ENSG00000187699	0.762102	0.023714	chromosome 2 open reading frame 88
CLDN5	7122	ENSG00000184113	0.753954	0.0373094	claudin 5
CYB5A	1528	ENSG00000166347	0.744074	0.0120974	cytochrome b5 type A (microsomal)
THOC7	80145	ENSG00000163634	0.734452	0.00483333	THO complex 7
MFF	56947	ENSG00000168958	0.733924	0.033643	mitochondrial fission factor
TNIP1	10318	ENSG00000145901	0.716297	0.0198165	TNFAIP3 interacting protein 1
SH3BGRL	6451	ENSG00000131171	0.707327	0.0484107	SH3 domain binding glutamate-rich protein like
VPS8	23355	ENSG00000156931	0.701508	0.00726667	VPS8, CORVET complex subunit
TOP1	7150	ENSG00000198900	0.696289	1.38214e-18	topoisomerase (DNA) I
EPSTI1	94240	ENSG00000133106	0.691966	0.0227907	epithelial stromal interaction 1 (breast)
PAPOLA	10914	ENSG00000090060	0.665861	0.0422261	poly(A) polymerase alpha
CYB5R3	1727	ENSG00000100243	0.659774	0.032642	cytochrome b5 reductase 3
TREML1	340205	ENSG00000161911	0.656091	0.00933333	triggering receptor expressed on myeloid cells like 1
ISCU	23479	ENSG00000136003	0.628089	0.0389297	iron-sulfur cluster assembly enzyme
FOPNL	123811	ENSG00000133393	0.625752	0.00176923	FGFR1OP N-terminal like
HECA	51696	ENSG00000112406	0.612695	0.0449307	hdc homolog, cell cycle regulator
KMO	8564	ENSG00000117009	0.606078	0.0152723	kynurenine 3-monooxygenase (kynurenine 3-hydroxylase)
MARCH6	10299	ENSG00000145495	0.596443	0.00613402	membrane associated ring-CH-type finger 6
HCG27	253018	ENSG00000206344	0.583978	0.00244292	HLA complex group 27 (non-protein coding)
DIP2A	23181	ENSG00000160305	0.55806	0.00155738	disco interacting protein 2 homolog A
PAIP2	51247	ENSG00000120727	0.531434	0.00857778	poly(A) binding protein interacting protein 2
STOML2	30968	ENSG00000165283	0.53051	0.013912	stomatin like 2
SAMD9	54809	ENSG00000205413	0.521391	0.000379747	sterile alpha motif domain containing 9
TBPL1	9519	ENSG00000028839	0.498195	0.0151316	TATA-box binding protein like 1
SQSTM1	8878	ENSG00000161011	0.490866	0.0449307	sequestosome 1
CORO1C	23603	ENSG00000110880	0.487902	0.0306926	coronin, actin binding protein, 1C
CYB5R1	51706	ENSG00000159348	0.486864	0.00231481	cytochrome b5 reductase 1
DDX60	55601	ENSG00000137628	0.486736	0.00773984	DEAD (Asp-Glu-Ala-Asp) box polypeptide 60
WLS	79971	ENSG00000116729	-1.76605	0.0356198	wntless Wnt ligand secretion mediator
TCF7L2	6934	ENSG00000148737	-1.5619	0.0160043	transcription factor 7-like 2 (T-cell specific, HMG-box)
GPR171	29909	ENSG00000174946	-1.52264	0.0273585	G protein-coupled receptor 171
PARP8	79668	ENSG00000151883	-1.34353	0.00155738	poly(ADP-ribose) polymerase family member 8
ERAP2	64167	ENSG00000164308	-1.34276	0.0478882	endoplasmic reticulum aminopeptidase 2
ANKRD44	91526	ENSG00000065413	-1.30029	0.00131498	ankyrin repeat domain 44
PTPRC	5788	ENSG00000081237	-1.27469	0.00458333	protein tyrosine phosphatase, receptor type, C
CPD	1362	ENSG00000108582	-1.20929	0.0295556	carboxypeptidase D
TRAT1	50852	ENSG00000163519	-1.169	0.00899123	T cell receptor associated transmembrane adaptor 1
SYNE2	23224	ENSG00000054654	-1.15927	0.0470572	spectrin repeat containing, nuclear envelope 2
CDKN1C	1028	ENSG00000129757	-1.15674	0.0478882	cyclin-dependent kinase inhibitor 1C (p57, Kip2)
CPPED1	55313	ENSG00000103381	-1.15176	0.0130556	calcineurin-like phosphoesterase domain containing 1
MAL	4118	ENSG00000172005	-1.11776	0.0421111	mal, T-cell differentiation protein
VPS33B	26276	ENSG00000184056	-1.08395	0.0159914	vacuolar protein sorting 33 homolog B (yeast)
FGR	2268	ENSG00000000938	-1.02081	0.00222222	FGR proto-oncogene, Src family tyrosine kinase
CPVL	54504	ENSG00000106066	-1.02061	0.0227321	carboxypeptidase, vitellogenic-like
SERPINA1	5265	ENSG00000197249	-0.993816	0.0274491	serpin peptidase inhibitor, clade A (alpha-1 antiproteinase, antitrypsin), member 1
ARNTL	406	ENSG00000133794	-0.976329	0.0216667	aryl hydrocarbon receptor nuclear translocator like
PIK3CD	5293	ENSG00000171608	-0.945635	0.0483307	phosphatidylinositol-4,5-bisphosphate 3-kinase catalytic subunit delta
CNPY3	10695	ENSG00000137161	-0.932714	0.00857778	canopy FGF signaling regulator 3
TNRC6B	23112	ENSG00000100354	-0.894075	0.034681	trinucleotide repeat containing 6B
SIGLEC10	89790	ENSG00000142512	-0.886672	1.38214e-18	sialic acid binding Ig-like lectin 10
GPR183	1880	ENSG00000169508	-0.883355	0.0389297	G protein-coupled receptor 183
PECAM1	5175	ENSG00000261371	-0.86523	0.0310567	platelet/endothelial cell adhesion molecule 1
LYZ	4069	ENSG00000090382	-0.863436	0.0275115	lysozyme
DAP3	7818	ENSG00000132676	-0.857327	0.04152	death associated protein 3
PRDX4	10549	ENSG00000123131	-0.84205	0.0492956	peroxiredoxin 4
CXORF38	159013	ENSG00000185753	-0.831514	0.00153623	chromosome X open reading frame 38
ARHGAP30	257106	ENSG00000186517	-0.812605	0.0160064	Rho GTPase activating protein 30
HCK	3055	ENSG00000101336	-0.784154	0.0353191	HCK proto-oncogene, Src family tyrosine kinase
FAM65B	9750	ENSG00000111913	-0.77896	0.0101389	family with sequence similarity 65 member B
C21ORF91	54149	ENSG00000154642	-0.753963	0.0478882	chromosome 21 open reading frame 91
ACTN4	81	ENSG00000130402	-0.744748	0.033246	actinin, alpha 4
CNIH4	29097	ENSG00000143771	-0.741439	0.0150935	cornichon family AMPA receptor auxiliary protein 4
MAML2	84441	ENSG00000184384	-0.735266	0.0227321	mastermind like transcriptional coactivator 2
SYK	6850	ENSG00000165025	-0.734071	1.38214e-18	spleen tyrosine kinase
TMEM50B	757	ENSG00000142188	-0.732084	0.0328377	transmembrane protein 50B
SAMHD1	25939	ENSG00000101347	-0.728347	0.0384577	SAM domain and HD domain 1
SELPLG	6404	ENSG00000110876	-0.723235	0.00155738	selectin P ligand
IGSF6	10261	ENSG00000140749	-0.717512	0.0431746	immunoglobulin superfamily member 6
MYO1F	4542	ENSG00000142347	-0.716468	0.037142	myosin IF
ANPEP	290	ENSG00000166825	-0.711558	0.0243432	alanyl (membrane) aminopeptidase
PLP2	5355	ENSG00000102007	-0.70065	0.0389297	proteolipid protein 2 (colonic epithelium-enriched)
TIPARP	25976	ENSG00000163659	-0.699673	0.014904	TCDD-inducible poly(ADP-ribose) polymerase
EIF4E2	9470	ENSG00000135930	-0.693614	0.0498693	eukaryotic translation initiation factor 4E family member 2
ANO6	196527	ENSG00000177119	-0.692545	0.0313065	anoctamin 6
IL6R	3570	ENSG00000160712	-0.690763	0.00535088	interleukin 6 receptor
RASSF5	83593	ENSG00000266094	-0.690043	0.00377083	Ras association (RalGDS/AF-6) domain family member 5
EIF2A	83939	ENSG00000144895	-0.688796	0.00414201	eukaryotic translation initiation factor 2A
FAN1	22909	ENSG00000198690	-0.684249	0.0272577	FANCD2/FANCI-associated nuclease 1
CYFIP2	26999	ENSG00000055163	-0.683266	0.0221461	cytoplasmic FMR1 interacting protein 2
RSL24D1	51187	ENSG00000137876	-0.68138	0.00200483	ribosomal L24 domain containing 1
CD52	1043	ENSG00000169442	-0.680335	0.0384577	CD52 molecule
STK4	6789	ENSG00000101109	-0.678676	0.000298507	serine/threonine kinase 4
CNOT3	4849	ENSG00000088038	-0.671752	0.00337662	CCR4-NOT transcription complex subunit 3
MAPKAPK3	7867	ENSG00000114738	-0.662549	0.0181884	mitogen-activated protein kinase-activated protein kinase 3
EIF3L	51386	ENSG00000100129	-0.660462	0.0407843	eukaryotic translation initiation factor 3 subunit L
HSDL2	84263	ENSG00000119471	-0.644853	0.0449307	hydroxysteroid dehydrogenase like 2
CLPP	8192	ENSG00000125656	-0.64332	0.0391225	caseinolytic mitochondrial matrix peptidase proteolytic subunit
CSGALNACT1	55790	ENSG00000147408	-0.642743	0.00124611	chondroitin sulfate N-acetylgalactosaminyltransferase 1
RPN2	6185	ENSG00000118705	-0.639194	0.0227907	ribophorin II
ENTPD1	953	ENSG00000138185	-0.63244	0.047088	ectonucleoside triphosphate diphosphohydrolase 1
RHOU	58480	ENSG00000116574	-0.623112	0.00414201	ras homolog family member U
SMCO4	56935	ENSG00000166002	-0.619435	0.029883	single-pass membrane protein with coiled-coil domains 4
FKBP5	2289	ENSG00000096060	-0.610234	0.00155738	FK506 binding protein 5
PPM1F	9647	ENSG00000100034	-0.608461	0.00490942	protein phosphatase, Mg2+/Mn2+ dependent 1F
DPP4	1803	ENSG00000197635	-0.607126	0.0342895	dipeptidyl-peptidase 4
LST1	7940	ENSG00000204482	-0.603942	0.0310567	leukocyte specific transcript 1
SCAF8	22828	ENSG00000213079	-0.600246	0.0274491	SR-related CTD-associated factor 8
FAM105A	54491	ENSG00000145569	-0.596369	0.0116863	family with sequence similarity 105 member A
ZNF641	121274	ENSG00000167528	-0.590425	0.0221461	zinc finger protein 641
RHOG	391	ENSG00000177105	-0.587789	0.0258857	ras homolog family member G
ICOS	29851	ENSG00000163600	-0.587463	0.0334797	inducible T-cell co-stimulator
NDUFB5	4711	ENSG00000136521	-0.587177	0.0320929	NADH:ubiquinone oxidoreductase subunit B5
MRPS18B	28973	ENSG00000204568	-0.586408	0.0493374	mitochondrial ribosomal protein S18B
SELENOS	55829	ENSG00000131871	-0.583821	0.00842508	selenoprotein S
OSTC	58505	ENSG00000198856	-0.578009	0.0470572	oligosaccharyltransferase complex subunit (non-catalytic)
ECI2	10455	ENSG00000198721	-0.571449	0.0457119	enoyl-CoA delta isomerase 2
NINJ1	4814	ENSG00000131669	-0.570955	0.0320929	ninjurin 1
GNL2	29889	ENSG00000134697	-0.56757	0.0115354	guanine nucleotide binding protein-like 2 (nucleolar)
GCC2	9648	ENSG00000135968	-0.565562	0.0405036	GRIP and coiled-coil domain containing 2
PIK3CG	5294	ENSG00000105851	-0.563373	0.0258414	phosphatidylinositol-4,5-bisphosphate 3-kinase catalytic subunit gamma
TAOK3	51347	ENSG00000135090	-0.552815	0.011129	TAO kinase 3
ALDH2	217	ENSG00000111275	-0.552183	0.0425601	aldehyde dehydrogenase 2 family (mitochondrial)
GRPEL1	80273	ENSG00000109519	-0.548044	0.0205258	GrpE-like 1, mitochondrial (E, coli)
CAMKK2	10645	ENSG00000110931	-0.545383	0.0132378	calcium/calmodulin-dependent protein kinase kinase 2, beta
DBR1	51163	ENSG00000138231	-0.543798	0.0321556	debranching RNA lariats 1
NOLC1	9221	ENSG00000166197	-0.542465	0.0149721	nucleolar and coiled-body phosphoprotein 1
XRN2	22803	ENSG00000088930	-0.541252	0.00967787	5'-3' exoribonuclease 2
HDAC4	9759	ENSG00000068024	-0.534375	0.0443529	histone deacetylase 4
SRPK2	6733	ENSG00000135250	-0.530815	0.0130556	SRSF protein kinase 2
VIM	7431	ENSG00000026025	-0.527833	0.0401989	vimentin
CD300LF	146722	ENSG00000186074	-0.526834	0.00909091	CD300 molecule like family member f
ARPC5	10092	ENSG00000162704	-0.519004	0.0478428	actin related protein 2/3 complex subunit 5
ARHGEF40	55701	ENSG00000165801	-0.514922	0.00886931	Rho guanine nucleotide exchange factor 40
GLIPR2	152007	ENSG00000122694	-0.513598	0.0412662	GLI pathogenesis-related 2
WIPF1	7456	ENSG00000115935	-0.512154	0.0312243	WAS/WASL interacting protein family member 1
ENKUR	219670	ENSG00000151023	-0.511745	0.0146119	enkurin, TRPC channel interacting protein
QDPR	5860	ENSG00000151552	-0.508027	0.00302428	quinoid dihydropteridine reductase
IL12RB1	3594	ENSG00000096996	-0.507507	0.00155738	interleukin 12 receptor subunit beta 1
H2AFY	9555	ENSG00000113648	-0.507032	0.0425601	H2A histone family member Y
ARL1	400	ENSG00000120805	-0.502333	0.00106667	ADP ribosylation factor like GTPase 1
MRPS15	64960	ENSG00000116898	-0.501147	0.0310567	mitochondrial ribosomal protein S15
RPAIN	84268	ENSG00000129197	-0.498077	0.0405745	RPA interacting protein
EFHD2	79180	ENSG00000142634	-0.497518	0.033246	EF-hand domain family member D2
MAP3K3	4215	ENSG00000198909	-0.497147	0.0335653	mitogen-activated protein kinase kinase kinase 3
KIF21B	23046	ENSG00000116852	-0.496381	0.0146985	kinesin family member 21B
UTP14A	10813	ENSG00000156697	-0.496343	0.0206511	UTP14A small subunit processome component
CCND2	894	ENSG00000118971	-0.494363	0.0414991	cyclin D2
DERL2	51009	ENSG00000072849	-0.489033	0.0274496	derlin 2
CCT3	7203	ENSG00000163468	-0.487222	0.0423258	chaperonin containing TCP1, subunit 3 (gamma)
