# Supplementary material for: A common molecular signature of patients with sickle cell disease revealed by microarray meta-analysis and a genome-wide association study
Source: PLoS One. 2018 Jul 6;13(7):e0199461. doi: 10.1371/journal.pone.0199461 (PMC6034806; doi:10.1371/journal.pone.0199461)
Supplement: S3 Table — (XLSX) [file pone.0199461.s003.xlsx]

## Sheet: Top 10 Hub genes
S3- Top 10 hub genes.Top 10 key hub genes that showed the higher score in both degree and betweenness centrality metrics based on Cytoscape network topology measures. Columns denote the HGNC Gene symbol, the Centrality Degree: a simple centrality measure that counts how many neighbors a node has, and the Betweenness Centrality: that quantifies the number of times a node acts as a bridge along the…
Gene symbol	Degree	Betweenness Centrality
SKP1	15	0.354807
HERC5	13	0.144244
NAPA	12	0.32129
EPB42	12	0.224123
ALAS2	12	0.107631
HERC6	12	0.0536852
SYK	10	0.2123
AHSP	10	0.0294847
SIAH2	9	0.130925
TFRC	9	0.127774
