# Supplementary material for: A common molecular signature of patients with sickle cell disease revealed by microarray meta-analysis and a genome-wide association study
Source: PLoS One. 2018 Jul 6;13(7):e0199461. doi: 10.1371/journal.pone.0199461 (PMC6034806; doi:10.1371/journal.pone.0199461)
Supplement: S5 Table — (XLSX) [file pone.0199461.s005.xlsx]

## Sheet: Sheet1
S5- Evaluation of the functional impact of the coding variants in the affected candidate gene proteins using Sift software. The table correspond to the output as generated by SIFT. Important columns are highlighted in bold and correspond respectively to : The variant identifier in dbSNP, the Ensembl protein ID of isoforms that are affected, the length (Amino acids number) of the protein isoforms,…
#dbSNP_ID	INPUT	PROTEIN_ID	LENGTH	STRAND	CODON_CHANGE	POS	RESIDUE_REF	RESIDUE_ALT	TYPE	SCORE	PREDICTION (cutoff=-2.5)	#SEQ	#CLUSTER	SCORE	PREDICTION (cutoff=0.05)	MEDIAN_INFO	#SEQ	GENE_ID	GENE_NAME	TRANSCRIPT_ID	TRANSCRIPT_STATUS	DESCRIPTION	CHR_BAND	FAMILY_ID
rs1132780	12,121691096,G,A	ENSP00000312741	588	-1	ACC [C/T]GC AAG	363	R	C	Single AA Change	-3.65	Deleterious	171	30	0.042	Damaging	2.92	261	ENSG00000110931	CAMKK2	ENST00000324774	KNOWN	calcium/calmodulin-dependent protein kinase kinase 2, beta [Source:HGNC Symbol;Acc:1470]	q24.31	ENSFM00250000001201
rs1132780	12,121691096,G,A	ENSP00000321230	545	-1	ACC [C/T]GC AAG	363	R	C	Single AA Change	-3.81	Deleterious	167	30	0.037	Damaging	2.92	332	ENSG00000110931	CAMKK2	ENST00000347034	KNOWN	calcium/calmodulin-dependent protein kinase kinase 2, beta [Source:HGNC Symbol;Acc:1470]	q24.31	ENSFM00250000001201
rs1132780	12,121691096,G,A	ENSP00000336634	541	-1	ACC [C/T]GC AAG	363	R	C	Single AA Change	-3.63	Deleterious	172	30	0.044	Damaging	2.88	236	ENSG00000110931	CAMKK2	ENST00000337174	KNOWN	calcium/calmodulin-dependent protein kinase kinase 2, beta [Source:HGNC Symbol;Acc:1470]	q24.31	ENSFM00250000001201
rs1132780	12,121691096,G,A	ENSP00000353636	524	-1	ACC [C/T]GC AAG	346	R	C	Single AA Change	-3.63	Deleterious	172	30	0.042	Damaging	2.89	238	ENSG00000110931	CAMKK2	ENST00000360452	KNOWN	calcium/calmodulin-dependent protein kinase kinase 2, beta [Source:HGNC Symbol;Acc:1470]	q24.31	ENSFM00250000001201
rs1132780	12,121691096,G,A	ENSP00000376265	533	-1	ACC [C/T]GC AAG	363	R	C	Single AA Change	-3.63	Deleterious	172	30	0.044	Damaging	2.88	234	ENSG00000110931	CAMKK2	ENST00000392473	KNOWN	calcium/calmodulin-dependent protein kinase kinase 2, beta [Source:HGNC Symbol;Acc:1470]	q24.31	ENSFM00250000001201
rs1132780	12,121691096,G,A	ENSP00000376266	556	-1	ACC [C/T]GC AAG	363	R	C	Single AA Change	-3.63	Deleterious	172	30	0.038	Damaging	2.92	246	ENSG00000110931	CAMKK2	ENST00000392474	KNOWN	calcium/calmodulin-dependent protein kinase kinase 2, beta [Source:HGNC Symbol;Acc:1470]	q24.31	ENSFM00250000001201
rs1132780	12,121691096,G,A	ENSP00000384600	588	-1	ACC [C/T]GC AAG	363	R	C	Single AA Change	-3.65	Deleterious	171	30	0.042	Damaging	2.92	261	ENSG00000110931	CAMKK2	ENST00000404169	KNOWN	calcium/calmodulin-dependent protein kinase kinase 2, beta [Source:HGNC Symbol;Acc:1470]	q24.31	ENSFM00250000001201
rs1132780	12,121691096,G,A	ENSP00000388273	490	-1	ACC [C/T]GC AAG	363	R	C	Single AA Change	-3.51	Deleterious	168	30	0.037	Damaging	2.90	263	ENSG00000110931	CAMKK2	ENST00000446440	KNOWN	calcium/calmodulin-dependent protein kinase kinase 2, beta [Source:HGNC Symbol;Acc:1470]	q24.31	ENSFM00250000001201
rs1132780	12,121691096,G,A	ENSP00000388368	541	-1	ACC [C/T]GC AAG	363	R	C	Single AA Change	-3.63	Deleterious	172	30	0.044	Damaging	2.88	236	ENSG00000110931	CAMKK2	ENST00000412367	KNOWN	calcium/calmodulin-dependent protein kinase kinase 2, beta [Source:HGNC Symbol;Acc:1470]	q24.31	ENSFM00250000001201
rs1132780	12,121691096,G,A	ENSP00000441352	343	-1	ACC [C/T]GC AAG	150	R	C	Single AA Change	-4.11	Deleterious	170	30	0.017	Damaging	2.81	275	ENSG00000110931	CAMKK2	ENST00000545538	PUTATIVE	calcium/calmodulin-dependent protein kinase kinase 2, beta [Source:HGNC Symbol;Acc:1470]	q24.31	ENSFM00250000001201
rs1132780	12,121691096,G,A	ENSP00000445944	498	-1	ACC [C/T]GC AAG	363	R	C	Single AA Change	-3.51	Deleterious	168	30	0.037	Damaging	2.90	243	ENSG00000110931	CAMKK2	ENST00000538733	KNOWN	calcium/calmodulin-dependent protein kinase kinase 2, beta [Source:HGNC Symbol;Acc:1470]	q24.31	ENSFM00250000001201
