# Supplementary material for: A common molecular signature of patients with sickle cell disease revealed by microarray meta-analysis and a genome-wide association study
Source: PLoS One. 2018 Jul 6;13(7):e0199461. doi: 10.1371/journal.pone.0199461 (PMC6034806; doi:10.1371/journal.pone.0199461)
Supplement: S6 Table — (XLSX) [file pone.0199461.s006.xlsx]

## Sheet: EnrichR-BIOLOGICAL PROCESS
S6- Gene set enrichment analyses of biological processes and metabolic pathways using multiple tools. Gene set enrichment analysis of biological processes using EnrichR. The different table columns are detailed, Term: gene ontology term followed by the ontology term ID, Overlap: number of DEGs associated to the GO term within our dataset/total number of genes associated to the identified GO term …
Term	Overlap	P-value	Genes
L-ascorbic acid metabolic process (GO:0019852)	4/11	2.33e-05	CYB5A;GCLC;CYB5R3;SLC2A1
hemoglobin metabolic process (GO:0020027)	4/11	2.33e-05	ALAS2;EPB42;CAT;AHSP
protoporphyrinogen IX metabolic process (GO:0046501)	4/11	2.33e-05	ALAS2;FECH;UROD;HMBS
hemopoiesis (GO:0030097)	9/95	3.09e-05	FLCN;LYL1;TAL1;TIPARP;GLRX5;AHSP;STK4;PBX1;KLF1
porphyrin-containing compound metabolic process (GO:0006778)	6/38	3.71e-05	ALAS2;FECH;UROD;HMBS;BLVRB;ANK1
hemostasis (GO:0007599)	21/478	6.18e-05	NFE2;ENTPD1;SELPLG;SERPINA1;SYK;HPS1;F2R;RHOG;HBB;ANO6;HBD;ACTN4;PIK3CG;FGR;SLC7A5;BLOC1S6;PECAM1;GNAS;MFN2;CD36;SOX6
mitochondrial fusion (GO:0008053)	4/14	6.78e-05	FIS1;STOML2;MFN2;MFF
apoptotic mitochondrial changes (GO:0008637)	7/61	6.98e-05	FIS1;BNIP3L;GCLC;IFI6;MFF;BCL2L1;DAP3
actin filament-based movement (GO:0030048)	7/61	6.98e-05	MYL4;TMOD1;WIPF1;TPM1;VIM;FNBP1L;SYNE2
porphyrin-containing compound biosynthetic process (GO:0006779)	5/27	7.63e-05	ALAS2;FECH;UROD;HMBS;ANK1
heme metabolic process (GO:0042168)	5/28	9.16e-05	ALAS2;FECH;UROD;HMBS;BLVRB
response to other organism (GO:0051707)	20/462	0.00011273	BNIP3L;GYPA;GPX1;SYK;RSAD2;WIPF1;ODC1;ISG15;DDX60;SAMHD1;LYZ;HERC5;FGR;HCK;PTPRC;ANPEP;CD36;IL6R;MYO1F;BCL2L1
mitochondrion degradation (GO:0000422)	4/16	0.00012	FIS1;PINK1;CISD2;FBXO7
respiratory burst (GO:0045730)	4/16	0.00012	CD52;HCK;PIK3CD;PIK3CG
erythrocyte development (GO:0048821)	4/16	0.00012	DMTN;BPGM;SOX6;ANK1
oxygen transport (GO:0015671)	4/16	0.00012	HBM;HBB;HBQ1;HBD
positive regulation of peptidase activity (GO:0010952)	10/139	0.000120074	CYFIP2;FIS1;BCL2L13;DAP;PINK1;IFI27;F2R;PSME4;PPM1F;SNCA
tetrapyrrole biosynthetic process (GO:0033014)	5/30	0.000129242	ALAS2;FECH;UROD;HMBS;ANK1
blood coagulation (GO:0007596)	20/472	0.000150069	NFE2;ENTPD1;SELPLG;SERPINA1;SYK;HPS1;F2R;RHOG;HBB;ANO6;HBD;ACTN4;PIK3CG;FGR;SLC7A5;BLOC1S6;PECAM1;GNAS;MFN2;CD36
coagulation (GO:0050817)	20/472	0.000150069	NFE2;ENTPD1;SELPLG;SERPINA1;SYK;HPS1;F2R;RHOG;HBB;ANO6;HBD;ACTN4;PIK3CG;FGR;SLC7A5;BLOC1S6;GNAS;PECAM1;MFN2;CD36
regulation of response to oxidative stress (GO:1902882)	6/49	0.000160959	PINK1;GPX1;SESN3;UBQLN1;CD36;SNCA
myeloid cell development (GO:0061515)	5/32	0.00017769	DMTN;TAL1;BPGM;SOX6;ANK1
hematopoietic or lymphoid organ development (GO:0048534)	11/175	0.000184695	FLCN;LYL1;PTPRC;EPB42;TIPARP;TAL1;GLRX5;AHSP;STK4;PBX1;KLF1
regulation of peptidase activity (GO:0052547)	17/372	0.000194405	CYFIP2;FIS1;GPX1;LXN;SERPINA1;SIAH2;F2R;IFI6;FURIN;PPM1F;BCL2L13;PINK1;DAP;IFI27;PSME4;SERPINI1;SNCA
mitochondrion organization (GO:0007005)	11/179	0.000224877	FIS1;BNIP3L;PINK1;STOML2;GCLC;IFI6;MFN2;MFF;BCL2L1;DAP3;SNCA
regulation of mitochondrion organization (GO:0010821)	8/97	0.000225867	FLCN;FIS1;PINK1;STOML2;GPX1;TFDP1;MFF;BCL2L1
secretion by cell (GO:0032940)	18/415	0.000240887	DMTN;SERPINA1;SYK;HPS1;PIK3CD;FURIN;ACTN4;LIN7C;ANK1;PIK3CG;HCK;BLOC1S6;PNP;ALDH5A1;PECAM1;GNAS;CD36;MYO1F
cofactor biosynthetic process (GO:0051188)	9/127	0.000292441	QDPR;ALAS2;PNP;FECH;UROD;HMBS;ACSL6;KMO;ANK1
heme biosynthetic process (GO:0006783)	4/20	0.000302978	ALAS2;FECH;UROD;HMBS
gas transport (GO:0015669)	4/20	0.000302978	HBM;HBB;HBD;HBQ1
autophagy (GO:0006914)	8/102	0.000318877	FIS1;PINK1;DAP;MFN2;CISD2;FNBP1L;FBXO7;SQSTM1
hepatocyte apoptotic process (GO:0097284)	3/9	0.000362999	STK4;PIK3CG;BCL2L1
protoporphyrinogen IX biosynthetic process (GO:0006782)	3/9	0.000362999	ALAS2;UROD;HMBS
regulation of extrinsic apoptotic signaling pathway (GO:2001236)	10/161	0.000395727	TCF7L2;LGALS3;GCLC;GPX1;PTPRC;SIAH2;IFI6;MAL;STK4;BCL2L1
tetrapyrrole metabolic process (GO:0033013)	6/59	0.000450793	ALAS2;FECH;UROD;HMBS;BLVRB;ANK1
positive regulation of proteolysis (GO:0045862)	12/228	0.000488903	CYFIP2;FIS1;BCL2L13;DAP;PINK1;GCLC;IFI27;F2R;PSME4;FURIN;PPM1F;SNCA
regulation of cysteine-type endopeptidase activity (GO:2000116)	11/197	0.000509402	CYFIP2;FIS1;BCL2L13;DAP;GPX1;IFI27;SIAH2;F2R;IFI6;PPM1F;SNCA
purine nucleobase metabolic process (GO:0006144)	5/40	0.000520382	PNP;GPX1;CAT;GMPR;DCK
regulation of response to reactive oxygen species (GO:1901031)	4/23	0.000532225	PINK1;SESN3;CD36;SNCA
leukocyte degranulation (GO:0043299)	4/23	0.000532225	HCK;PIK3CD;MYO1F;PIK3CG
embryonic hemopoiesis (GO:0035162)	4/24	0.000630298	TAL1;STK4;PBX1;KLF1
positive regulation of hemostasis (GO:1900048)	4/24	0.000630298	DMTN;F2R;ANO6;CD36
positive regulation of blood coagulation (GO:0030194)	4/24	0.000630298	DMTN;F2R;ANO6;CD36
actin filament-based process (GO:0030029)	14/303	0.00063102	TMOD1;DMTN;EPB41;WIPF1;TPM1;RHOG;DSTN;ARPC5;FNBP1L;SYNE2;CORO1C;MYL4;RHOU;VIM
membrane fusion (GO:0061025)	7/89	0.000739216	NAPA;FIS1;BLOC1S6;STOML2;VPS33B;MFN2;MFF
release of cytochrome c from mitochondria (GO:0001836)	4/25	0.000740524	FIS1;IFI6;MFF;BCL2L1
single-organism cellular localization (GO:1902580)	19/496	0.000753772	RPAIN;TCF7L2;FIS1;RPN2;F2R;PIK3CD;GCC2;MFF;FNBP1L;ANK1;PIK3CG;SYNE2;BLOC1S6;GRPEL1;MAL;MFN2;SEC62;RAB6A;FBXO7
positive regulation of protein maturation (GO:1903319)	12/240	0.00076898	CYFIP2;BCL2L13;FIS1;PINK1;GCLC;DAP;IFI27;F2R;PSME4;FURIN;PPM1F;SNCA
positive regulation of protein processing (GO:0010954)	12/240	0.00076898	CYFIP2;FIS1;BCL2L13;DAP;PINK1;GCLC;IFI27;F2R;PSME4;FURIN;PPM1F;SNCA
positive regulation of coagulation (GO:0050820)	4/26	0.000863706	DMTN;F2R;ANO6;CD36
regulation of homeostatic process (GO:0032844)	14/314	0.000892015	TCF7L2;SYK;TFRC;F2R;IFI6;ISG15;FLCN;GCLC;PTPRC;TAL1;CA2;TERF2IP;CLIC2;SNCA
positive regulation of cysteine-type endopeptidase activity (GO:2001056)	8/119	0.000892808	CYFIP2;FIS1;BCL2L13;DAP;IFI27;F2R;PPM1F;SNCA
regulation of cellular response to oxidative stress (GO:1900407)	5/45	0.000902459	PINK1;GPX1;UBQLN1;CD36;SNCA
erythrocyte maturation (GO:0043249)	3/12	0.000915834	EPB42;TAL1;KLF1
regulation of endopeptidase activity (GO:0052548)	15/354	0.0009906	CYFIP2;FIS1;GPX1;LXN;SERPINA1;SIAH2;F2R;IFI6;FURIN;PPM1F;BCL2L13;DAP;IFI27;SERPINI1;SNCA
regulation of apoptotic signaling pathway (GO:2001233)	15/356	0.00104802	TCF7L2;FIS1;GPX1;SIAH2;IFI6;STK4;MFF;LGALS3;PINK1;GCLC;TFDP1;PTPRC;UBQLN1;MAL;BCL2L1
response to virus (GO:0009615)	12/250	0.00109495	HERC5;FGR;BNIP3L;GYPA;PTPRC;RSAD2;ANPEP;ODC1;ISG15;DDX60;SAMHD1;BCL2L1
regulation of cysteine-type endopeptidase activity involved in apoptotic process (GO:0043281)	10/186	0.00120881	FIS1;BCL2L13;DAP;GPX1;IFI27;SIAH2;F2R;IFI6;PPM1F;SNCA
negative regulation of extrinsic apoptotic signaling pathway (GO:2001237)	7/97	0.00123029	LGALS3;TCF7L2;GCLC;GPX1;SIAH2;IFI6;BCL2L1
immune response-activating signal transduction (GO:0002757)	17/440	0.00128735	CYFIP2;MAP2K3;STOML2;SYK;TRAT1;WIPF1;PIK3CD;CNPY3;ARPC5;FGR;HCK;PTPRC;TNIP1;MAPKAPK3;TAB3;CD36;CTSB
protein targeting to mitochondrion (GO:0006626)	5/49	0.0013338	FIS1;GRPEL1;MFN2;MFF;FBXO7
defense response to other organism (GO:0098542)	14/328	0.00135081	BNIP3L;SYK;RSAD2;ISG15;DDX60;LYZ;SAMHD1;HERC5;FGR;HCK;PTPRC;CD36;IL6R;MYO1F
regulation of establishment of protein localization (GO:0070201)	17/442	0.00135137	FIS1;TCF7L2;DMTN;SYK;RSAD2;F2R;RHOG;GCC2;GAPVD1;MFF;OAZ2;FGR;PPM1A;TFDP1;MXI1;CD36;BCL2L1
protein maturation (GO:0051604)	11/222	0.00135586	CYFIP2;BCL2L13;STOML2;DAP;PRDX4;IFI27;ANPEP;F2R;TSPAN5;FURIN;SNCA
establishment of protein localization to organelle (GO:0072594)	13/292	0.00136599	RPAIN;TCF7L2;FIS1;RPN2;H2AFY;F2R;GCC2;MFF;GRPEL1;MFN2;RAB6A;SEC62;FBXO7
anion transport (GO:0006820)	17/443	0.00138438	SLC22A4;SLC2A1;ACSL6;HBB;ANO6;SLC4A1;PCTP;RHD;SLC7A5;CA1;XK;SLC6A8;CA2;LRRC8A;CD36;CLIC2;RHCE
positive regulation of endopeptidase activity (GO:0010950)	8/128	0.00143031	CYFIP2;FIS1;BCL2L13;DAP;IFI27;F2R;PPM1F;SNCA
positive regulation of bone remodeling (GO:0046852)	3/14	0.00147807	TFRC;SYK;CA2
positive regulation of bone resorption (GO:0045780)	3/14	0.00147807	SYK;TFRC;CA2
mitotic G2 DNA damage checkpoint (GO:0007095)	3/14	0.00147807	TAOK3;CCNG1;FOXO4
organelle localization (GO:0051640)	8/129	0.00150316	TCF7L2;BLOC1S6;VPS33B;PIK3CD;MFN2;FNBP1L;PIK3CG;SYNE2
vesicle localization (GO:0051648)	5/51	0.00159896	TCF7L2;BLOC1S6;VPS33B;FNBP1L;PIK3CG
bicarbonate transport (GO:0015701)	4/31	0.00170208	CA1;CA2;HBB;SLC4A1
defense response to Gram-positive bacterium (GO:0050830)	5/52	0.00174516	FGR;HCK;CD36;IL6R;MYO1F
regulation of protein serine/threonine kinase activity (GO:0071900)	16/416	0.00185427	CDKN1C;MAP2K3;SYK;H2AFY;STK4;PIK3CG;HERC5;CCND2;PTPRC;TAOK3;MAPKAPK3;CCNG1;TAB3;MAP4K5;FBXO7;SNCA
regulation of endocytosis (GO:0030100)	9/165	0.00190175	FGR;HCK;LGALS3;SYK;DNAJC6;CD36;ACTN4;SCYL2;SNCA
calcium-mediated signaling (GO:0019722)	6/79	0.00210383	HDAC4;TREML1;FIS1;DMTN;CLIC2;CAMKK2
intra-Golgi vesicle-mediated transport (GO:0006891)	4/33	0.00215617	NAPA;COG1;GCC2;RAB6A
purine-containing compound salvage (GO:0043101)	3/16	0.00221821	PNP;GMPR;DCK
establishment of protein localization to mitochondrion (GO:0072655)	5/55	0.00224261	FIS1;GRPEL1;MFN2;MFF;FBXO7
platelet activation (GO:0030168)	10/205	0.00248025	TREML1;ENTPD1;SERPINA1;SYK;F2R;PECAM1;RHOG;CD36;ACTN4;PIK3CG
anion transmembrane transport (GO:0098656)	9/172	0.00252112	SLC22A4;SLC7A5;SLC6A8;SLC4A1;ANO6;CD36;CLIC2;RHCE;RHD
mitotic G2/M transition checkpoint (GO:0044818)	3/17	0.00266035	TAOK3;CCNG1;FOXO4
positive regulation of cysteine-type endopeptidase activity involved in apoptotic process (GO:0043280)	7/111	0.00266815	FIS1;BCL2L13;DAP;IFI27;F2R;PPM1F;SNCA
mitochondrial transport (GO:0006839)	7/111	0.00266815	SLC25A37;FIS1;STOML2;GRPEL1;MFN2;MFF;FBXO7
myeloid cell activation involved in immune response (GO:0002275)	4/35	0.00268753	SYK;PIK3CD;MYO1F;PIK3CG
regulation of intracellular transport (GO:0032386)	15/394	0.0028029	TCF7L2;FIS1;DMTN;SYK;F2R;GCC2;MFF;OAZ2;FGR;PPM1A;TFDP1;MXI1;CD36;CLIC2;SNCA
protein localization to mitochondrion (GO:0070585)	5/58	0.00283602	FIS1;GRPEL1;MFN2;MFF;FBXO7
protein localization to organelle (GO:0033365)	15/396	0.00293939	RPAIN;TCF7L2;FIS1;RPN2;F2R;ARL1;GCC2;MFF;SYNE2;GRPEL1;TERF2IP;MFN2;RAB6A;SEC62;FBXO7
regulated secretory pathway (GO:0045055)	4/36	0.00298411	HCK;PIK3CD;MYO1F;PIK3CG
innate immune response-activating signal transduction (GO:0002758)	8/144	0.00299301	MAP2K3;HCK;TNIP1;MAPKAPK3;TAB3;CD36;CNPY3;CTSB
regulation of anion transport (GO:0044070)	6/85	0.00304547	SYK;CA2;ACSL6;ANO6;CLIC2;SNCA
pigment metabolic process (GO:0042440)	5/60	0.00328987	ALAS2;FECH;UROD;HMBS;BLVRB
endocytosis (GO:0006897)	13/323	0.00329032	TFRC;AP2B1;GAPVD1;FNBP1L;PIK3CG;CORO1C;HCK;MAPKAPK3;PECAM1;CD36;SCYL2;BCL2L1;SNCA
activation of cysteine-type endopeptidase activity (GO:0097202)	6/88	0.00361986	CYFIP2;BCL2L13;DAP;IFI27;F2R;SNCA
actin-myosin filament sliding (GO:0033275)	4/38	0.00364279	MYL4;TMOD1;TPM1;VIM
muscle filament sliding (GO:0030049)	4/38	0.00364279	MYL4;TMOD1;TPM1;VIM
activation of immune response (GO:0002253)	17/487	0.00368571	MAP2K3;CYFIP2;STOML2;SYK;TRAT1;WIPF1;PIK3CD;ARPC5;CNPY3;FGR;HCK;PTPRC;TNIP1;MAPKAPK3;TAB3;CD36;CTSB
mitochondrion morphogenesis (GO:0070584)	3/19	0.00369829	FIS1;MFF;BCL2L1
secretory granule organization (GO:0033363)	3/19	0.00369829	VPS33B;F2R;SOX6
lysosome localization (GO:0032418)	3/19	0.00369829	VPS33B;PIK3CD;PIK3CG
regulation of innate immune response (GO:0045088)	11/254	0.00385267	MAP2K3;FGR;HCK;TNIP1;MAPKAPK3;TAB3;CD36;CNPY3;SAMHD1;MYO1F;CTSB
activation of innate immune response (GO:0002218)	8/151	0.00399625	MAP2K3;HCK;TNIP1;MAPKAPK3;TAB3;CD36;CNPY3;CTSB
positive regulation of protein serine/threonine kinase activity (GO:0071902)	11/257	0.0042066	MAP2K3;CCND2;PTPRC;TAOK3;SYK;MAPKAPK3;TAB3;STK4;MAP4K5;PIK3CG;SNCA
hydrogen peroxide catabolic process (GO:0042744)	3/20	0.00429746	GPX1;CAT;HBB
leukocyte activation (GO:0045321)	14/373	0.00433474	HDAC4;STOML2;SELPLG;SYK;RSAD2;PIK3CD;PIK3CG;DPP4;LYL1;PTPRC;GPR183;LRRC8A;MYO1F;SNCA
positive regulation of mitochondrion organization (GO:0010822)	5/64	0.00435065	FIS1;STOML2;PINK1;TFDP1;MFF
regulation of peptidyl-lysine acetylation (GO:2000756)	4/40	0.00439369	FLCN;NFE2;WBP2;SNCA
negative regulation of viral genome replication (GO:0045071)	4/40	0.00439369	SRPK2;RSAD2;TNIP1;ISG15
myeloid cell differentiation (GO:0030099)	8/154	0.00449818	CDKN1C;ALAS2;TFRC;FECH;TAL1;PIK3CD;SOX6;KLF1
toll-like receptor signaling pathway (GO:0002224)	7/122	0.00450599	MAP2K3;TNIP1;MAPKAPK3;TAB3;CD36;CNPY3;CTSB
iron ion homeostasis (GO:0055072)	6/92	0.00450618	SLC25A37;ALAS2;FECH;TFRC;EPB42;LCN2
regulation of cell adhesion (GO:0030155)	13/336	0.00457917	DMTN;SYK;TPM1;PIK3CG;PPM1F;DPP4;PPP1CB;FLCN;PTPRC;NINJ1;CD36;SERPINI1;MYO1F
pyrimidine-containing compound biosynthetic process (GO:0072528)	4/41	0.00480548	CMPK2;TBPL1;NME4;DCK
regulation of release of cytochrome c from mitochondria (GO:0090199)	4/41	0.00480548	PINK1;GPX1;MFF;BCL2L1
positive regulation of wound healing (GO:0090303)	4/41	0.00480548	DMTN;F2R;ANO6;CD36
leukocyte migration (GO:0050900)	10/226	0.00494972	HCK;LGALS3;SLC7A5;SELPLG;SYK;PECAM1;PIK3CD;ANO6;IL6R;PIK3CG
regulation of protein transport (GO:0051223)	14/379	0.00497849	TCF7L2;FIS1;DMTN;SYK;RSAD2;F2R;GCC2;GAPVD1;MFF;OAZ2;FGR;PPM1A;MXI1;CD36
neutral lipid metabolic process (GO:0006638)	6/94	0.0050049	SLC22A4;PPP1CB;GPX1;CAT;ACSL6;SNCA
positive regulation of organelle organization (GO:0010638)	13/340	0.00504873	FIS1;STOML2;WBP2;TPM1;DSTN;ARPC5;MFF;ANK1;PPM1F;HCK;PINK1;TFDP1;TAL1
regulation of cell activation (GO:0050865)	15/420	0.00504956	DMTN;SYK;LST1;HPS1;DPP4;FGR;LGALS3;BLOC1S6;PNP;PTPRC;GPR183;IL12RB1;ICOS;FBXO7;SNCA
regulation of immune effector process (GO:0002697)	11/264	0.00513356	HERC5;FGR;HCK;LGALS3;PTPRC;SYK;RSAD2;CD36;AP2B1;IL12RB1;DDX60
regulation of protein acetylation (GO:1901983)	4/42	0.00524241	NFE2;FLCN;WBP2;SNCA
regulation of protein modification by small protein conjugation or removal (GO:1903320)	10/228	0.00526043	HDAC4;PINK1;GCLC;ZER1;RASSF5;SIAH2;PSME4;UBQLN1;ISG15;SKP1
protein secretion (GO:0009306)	5/67	0.00529173	BLOC1S6;DMTN;PNP;HPS1;GNAS
nucleobase metabolic process (GO:0009112)	5/67	0.00529173	PNP;GPX1;CAT;GMPR;DCK
regulation of protein targeting to membrane (GO:0090313)	3/22	0.00566372	FIS1;DMTN;MFF
protein localization to Golgi apparatus (GO:0034067)	3/22	0.00566372	ARL1;GCC2;RAB6A
exocytosis (GO:0006887)	10/233	0.00610426	HCK;SERPINA1;PECAM1;PIK3CD;CD36;ACTN4;LIN7C;ANK1;PIK3CG;MYO1F
amide biosynthetic process (GO:0043604)	4/44	0.00619435	GCLC;ARG2;FURIN;HAGH
neutrophil chemotaxis (GO:0030593)	4/44	0.00619435	LGALS3;SYK;PIK3CD;PIK3CG
circulatory system process (GO:0003013)	7/130	0.00634996	NFE2;GCLC;CYB5R3;GPX1;KEL;EPB41;HBB
positive regulation of homeostatic process (GO:0032846)	7/130	0.00634996	SYK;TFRC;TAL1;CA2;F2R;ISG15;SNCA
regulation of leukocyte activation (GO:0002694)	14/390	0.0063583	SYK;LST1;HPS1;DPP4;FGR;LGALS3;BLOC1S6;PNP;PTPRC;GPR183;IL12RB1;ICOS;FBXO7;SNCA
positive regulation of cell activation (GO:0050867)	11/272	0.00638339	DPP4;FGR;BLOC1S6;DMTN;PNP;PTPRC;SYK;GPR183;HPS1;IL12RB1;ICOS
peptide biosynthetic process (GO:0043043)	3/23	0.00643344	GCLC;FURIN;HAGH
protein targeting (GO:0006605)	11/273	0.00655508	FIS1;RPN2;GRPEL1;MFN2;GCC2;RAB6A;MFF;SEC62;FBXO7;ANK1;TRAK2
regulation of extrinsic apoptotic signaling pathway via death domain receptors (GO:1902041)	4/45	0.00671063	LGALS3;GPX1;MAL;STK4
neutrophil migration (GO:1990266)	4/45	0.00671063	LGALS3;SYK;PIK3CD;PIK3CG
leukocyte chemotaxis (GO:0030595)	6/100	0.00674426	LGALS3;SYK;PIK3CD;ANO6;IL6R;PIK3CG
negative regulation of cell cycle phase transition (GO:1901988)	9/200	0.00674547	RBM38;KANK2;H2AFY;TAOK3;CCNG1;PSME4;FOXO4;FBXO7;BCL2L1
response to bacterium (GO:0009617)	9/201	0.00696092	FGR;HCK;GPX1;SYK;ISG15;CD36;LYZ;IL6R;MYO1F
protein processing (GO:0016485)	9/201	0.00696092	CYFIP2;BCL2L13;DAP;STOML2;IFI27;ANPEP;F2R;FURIN;SNCA
positive regulation of MAPK cascade (GO:0043410)	14/395	0.00707925	MAP2K3;MAP3K3;SYK;F2R;PIK3CG;PTPRC;TAOK3;MAPKAPK3;GLIPR2;GPR183;TAB3;CD36;MAP4K5;IL6R
positive regulation of immune effector process (GO:0002699)	7/133	0.00716916	FGR;PTPRC;SYK;RSAD2;CD36;IL12RB1;DDX60
actin-mediated cell contraction (GO:0070252)	4/46	0.00725461	TMOD1;MYL4;TPM1;VIM
pigment biosynthetic process (GO:0046148)	4/46	0.00725461	ALAS2;FECH;UROD;HMBS
leukocyte cell-cell adhesion (GO:0007159)	4/46	0.00725461	SELPLG;PTPRC;TNIP1;SYK
cellular extravasation (GO:0045123)	2/8	0.00732694	PIK3CD;PIK3CG
response to xenobiotic stimulus (GO:0009410)	2/8	0.00732694	GCLC;GPX1
zymogen activation (GO:0031638)	6/102	0.00741093	CYFIP2;BCL2L13;DAP;IFI27;F2R;SNCA
second-messenger-mediated signaling (GO:0019932)	7/134	0.00745888	HDAC4;TREML1;FIS1;DMTN;CD36;CLIC2;CAMKK2
positive regulation of apoptotic signaling pathway (GO:2001235)	8/168	0.00750867	FIS1;PINK1;TFDP1;PTPRC;MAL;STK4;MFF;BCL2L1
pyrimidine nucleotide metabolic process (GO:0006220)	4/47	0.00782689	CMPK2;TBPL1;NME4;DCK
protein autophosphorylation (GO:0046777)	8/170	0.00803922	FGR;MAP3K3;HCK;PINK1;SYK;TAOK3;STK4;CAMKK2
phagocytosis (GO:0006909)	4/48	0.00842805	HCK;PECAM1;CD36;CORO1C
erythrocyte differentiation (GO:0030218)	4/48	0.00842805	ALAS2;FECH;TAL1;KLF1
positive regulation of alpha-beta T cell activation (GO:0046635)	4/48	0.00842805	PNP;PTPRC;SYK;IL12RB1
myeloid leukocyte migration (GO:0097529)	5/76	0.00896609	LGALS3;SYK;PIK3CD;IL6R;PIK3CG
negative regulation of phosphorylation (GO:0042326)	12/325	0.00901107	CDKN1C;FLCN;PINK1;DMTN;PTPRC;TAOK3;TNIP1;H2AFY;WNK1;FBXO7;PPM1F;SNCA
organelle fusion (GO:0048284)	4/49	0.00905865	FIS1;STOML2;MFN2;MFF
glutathione metabolic process (GO:0006749)	4/49	0.00905865	GCLC;GPX1;ALDH5A1;HAGH
positive regulation of tissue remodeling (GO:0034105)	3/26	0.00910244	TFRC;SYK;CA2
regulation of triglyceride metabolic process (GO:0090207)	3/26	0.00910244	TCF7L2;ACSL6;PIK3CG
protein oligomerization (GO:0051259)	13/366	0.00912242	FIS1;STOML2;OAT;AMFR;HBB;MFF;SAMHD1;ALDH5A1;CLPP;CAT;STOM;SQSTM1;LNX2
positive regulation of mast cell degranulation (GO:0043306)	2/9	0.00931664	FGR;SYK
positive regulation of gamma-delta T cell activation (GO:0046645)	2/9	0.00931664	PTPRC;SYK
regulation of oxidative phosphorylation (GO:0002082)	2/9	0.00931664	PINK1;SNCA
positive regulation of mast cell activation involved in immune response (GO:0033008)	2/9	0.00931664	FGR;SYK
mitochondrial fragmentation involved in apoptotic process (GO:0043653)	2/9	0.00931664	FIS1;MFF
peptidyl-threonine dephosphorylation (GO:0035970)	2/9	0.00931664	PPM1A;PPM1F
neutrophil activation involved in immune response (GO:0002283)	2/9	0.00931664	SYK;MYO1F
deoxyribose phosphate biosynthetic process (GO:0046385)	2/9	0.00931664	TBPL1;CMPK2
N-acetylneuraminate metabolic process (GO:0006054)	2/9	0.00931664	CMAS;NPL
positive regulation of mitochondrial fission (GO:0090141)	2/9	0.00931664	FIS1;MFF
2'-deoxyribonucleotide biosynthetic process (GO:0009265)	2/9	0.00931664	TBPL1;CMPK2
regulation of defense response to virus (GO:0050688)	5/77	0.0094606	HERC5;HCK;AP2B1;IL12RB1;DDX60
organic anion transport (GO:0015711)	12/328	0.00964755	SLC22A4;SLC7A5;CA1;SLC6A8;XK;CA2;ACSL6;SLC2A1;HBB;SLC4A1;PCTP;CD36
regulation of protein ubiquitination (GO:0031396)	9/212	0.00969433	PINK1;GCLC;ZER1;RASSF5;SIAH2;PSME4;UBQLN1;ISG15;SKP1
positive regulation of leukocyte mediated immunity (GO:0002705)	5/78	0.00997357	FGR;PTPRC;SYK;RSAD2;IL12RB1
regulation of I-kappaB kinase/NF-kappaB signaling (GO:0043122)	9/213	0.00997798	MAP3K3;PPM1A;PINK1;TNIP1;F2R;TERF2IP;CD36;SQSTM1;WLS
alpha-amino acid metabolic process (GO:1901605)	9/213	0.00997798	QDPR;ARG2;GCLC;SLC6A8;PRDX4;OAT;ALDH5A1;ODC1;KMO
pattern recognition receptor signaling pathway (GO:0002221)	7/142	0.0100976	MAP2K3;TNIP1;MAPKAPK3;TAB3;CD36;CNPY3;CTSB
regulation of oxidative stress-induced intrinsic apoptotic signaling pathway (GO:1902175)	3/27	0.0101152	PINK1;GPX1;UBQLN1
mitochondrial membrane organization (GO:0007006)	4/51	0.0104103	BNIP3L;MFN2;BCL2L1;SNCA
regulation of hemostasis (GO:1900046)	5/79	0.0105053	DMTN;SYK;F2R;ANO6;CD36
regulation of blood coagulation (GO:0030193)	5/79	0.0105053	DMTN;SYK;F2R;ANO6;CD36
defense response to bacterium (GO:0042742)	8/179	0.0107814	FGR;HCK;SYK;ISG15;CD36;LYZ;IL6R;MYO1F
B cell differentiation (GO:0030183)	5/80	0.0110561	HDAC4;LYL1;PTPRC;GPR183;LRRC8A
regulation of phagocytosis (GO:0050764)	4/52	0.0111324	FGR;HCK;SYK;CD36
cofactor metabolic process (GO:0051186)	10/255	0.0111346	QDPR;ALAS2;PNP;FECH;UROD;HMBS;ACSL6;BLVRB;KMO;ANK1
positive regulation of intracellular transport (GO:0032388)	9/217	0.0111755	FGR;TCF7L2;FIS1;TFDP1;SYK;F2R;MFF;OAZ2;SNCA
regulation of cell shape (GO:0008360)	6/112	0.0114729	FGR;HCK;DMTN;EPB42;LST1;RHOU
regulation of gamma-delta T cell differentiation (GO:0045586)	2/10	0.0115178	PTPRC;SYK
peroxisome fission (GO:0016559)	2/10	0.0115178	FIS1;MFF
regulation of clathrin-mediated endocytosis (GO:2000369)	2/10	0.0115178	DNAJC6;SCYL2
positive regulation of cellular component movement (GO:0051272)	11/296	0.0116019	FGR;LGALS3;DMTN;PTPRC;GLIPR2;F2R;ACTN4;IL6R;PPM1F;MYO1F;SYNE2
regulation of intracellular protein transport (GO:0033157)	9/219	0.0118132	TCF7L2;FIS1;PPM1A;DMTN;MXI1;GCC2;CD36;MFF;OAZ2
granulocyte chemotaxis (GO:0071621)	4/53	0.011886	LGALS3;SYK;PIK3CD;PIK3CG
peptide metabolic process (GO:0006518)	6/113	0.0119509	GCLC;ALDH5A1;GPX1;ANPEP;FURIN;HAGH
GTP metabolic process (GO:0046039)	10/258	0.0120109	EIF5;GNAS;RHOG;ARL1;MFN2;NME4;RHOU;GNL2;RAB6A;GSPT1
defense response to virus (GO:0051607)	7/147	0.0120585	HERC5;BNIP3L;PTPRC;RSAD2;ISG15;DDX60;SAMHD1
MyD88-dependent toll-like receptor signaling pathway (GO:0002755)	5/82	0.0122162	MAP2K3;MAPKAPK3;TNIP1;TAB3;CD36
negative regulation of mitochondrion organization (GO:0010823)	3/29	0.0123298	FLCN;GPX1;BCL2L1
regulation of protein kinase B signaling (GO:0051896)	6/114	0.0124427	FLCN;TCF7L2;PINK1;GPX1;SESN3;PIK3CG
cellular response to oxidative stress (GO:0034599)	7/148	0.0124815	GPX1;TPM1;CAT;HBB;CD36;ARNTL;SNCA
activation of cysteine-type endopeptidase activity involved in apoptotic process (GO:0006919)	5/83	0.0128261	BCL2L13;DAP;IFI27;F2R;SNCA
positive regulation of leukocyte activation (GO:0002696)	10/262	0.0132592	DPP4;FGR;BLOC1S6;PNP;PTPRC;SYK;GPR183;HPS1;IL12RB1;ICOS
granulocyte migration (GO:0097530)	4/55	0.0134895	LGALS3;SYK;PIK3CD;PIK3CG
regulation of lymphocyte activation (GO:0051249)	12/344	0.0136526	DPP4;LGALS3;BLOC1S6;PNP;PTPRC;SYK;GPR183;LST1;HPS1;IL12RB1;ICOS;FBXO7
negative regulation of apoptotic signaling pathway (GO:2001234)	8/187	0.0137521	TCF7L2;LGALS3;PINK1;GCLC;GPX1;SIAH2;IFI6;BCL2L1
regulation of cell cycle phase transition (GO:1901987)	10/264	0.0139187	RBM38;KANK2;H2AFY;TAOK3;CCNG1;PSME4;FOXO4;FBXO7;PBX1;BCL2L1
positive regulation of triglyceride biosynthetic process (GO:0010867)	2/11	0.0139227	TCF7L2;ACSL6
mast cell degranulation (GO:0043303)	2/11	0.0139227	PIK3CD;PIK3CG
response to lead ion (GO:0010288)	2/11	0.0139227	QDPR;FECH
mast cell activation involved in immune response (GO:0002279)	2/11	0.0139227	PIK3CD;PIK3CG
apical protein localization (GO:0045176)	2/11	0.0139227	NAPA;MAL
regulation of coagulation (GO:0050818)	5/85	0.0141069	DMTN;SYK;F2R;ANO6;CD36
peptidyl-tyrosine phosphorylation (GO:0018108)	7/152	0.0142807	FGR;MAP2K3;HCK;SYK;F2R;IL12RB1;CAMKK2
regulation of vesicle-mediated transport (GO:0060627)	11/306	0.0145508	NAPA;FGR;HCK;LGALS3;PINK1;SYK;DNAJC6;CD36;ACTN4;SCYL2;SNCA
regulation of multi-organism process (GO:0043900)	11/306	0.0145508	HERC5;SRPK2;HCK;PRDX4;TNIP1;RSAD2;ISG15;CD36;AP2B1;IL12RB1;DDX60
positive regulation of leukocyte differentiation (GO:1902107)	6/118	0.0145523	PNP;PTPRC;SYK;CA2;GNAS;IL12RB1
myeloid leukocyte activation (GO:0002274)	5/86	0.0147784	SYK;PIK3CD;PIK3CG;MYO1F;SNCA
regulation of mitochondrial membrane potential (GO:0051881)	3/31	0.0148004	PINK1;STOML2;BCL2L1
2'-deoxyribonucleotide metabolic process (GO:0009394)	3/31	0.0148004	TBPL1;CMPK2;SAMHD1
positive regulation of innate immune response (GO:0045089)	8/190	0.015007	MAP2K3;HCK;TNIP1;MAPKAPK3;TAB3;CD36;CNPY3;CTSB
proteolysis involved in cellular protein catabolic process (GO:0051603)	13/391	0.0151267	SIAH2;AMFR;USP12;DERL2;ISG15;ARNTL;PINK1;CLPP;PSME4;FBXO7;SQSTM1;SKP1;CTSB
regulation of viral genome replication (GO:0045069)	4/57	0.0152243	SRPK2;TNIP1;RSAD2;ISG15
peptidyl-tyrosine modification (GO:0018212)	7/154	0.0152465	FGR;MAP2K3;HCK;SYK;F2R;IL12RB1;CAMKK2
triglyceride metabolic process (GO:0006641)	5/87	0.015471	PPP1CB;SLC22A4;GPX1;CAT;ACSL6
guanosine-containing compound metabolic process (GO:1901068)	10/269	0.015675	EIF5;GNAS;RHOG;ARL1;MFN2;NME4;RHOU;RAB6A;GNL2;GSPT1
transition metal ion homeostasis (GO:0055076)	6/120	0.0156952	SLC25A37;ALAS2;FECH;EPB42;TFRC;LCN2
cell chemotaxis (GO:0060326)	7/155	0.0157465	LGALS3;SYK;RHOG;PIK3CD;ANO6;IL6R;PIK3CG
positive regulation of kinase activity (GO:0033674)	15/480	0.0158792	MAP2K3;MAP3K3;SYK;F2R;STK4;PIK3CG;FGR;PINK1;CCND2;PTPRC;TAOK3;MAPKAPK3;TAB3;MAP4K5;SNCA
negative regulation of mitotic cell cycle phase transition (GO:1901991)	8/192	0.0158885	RBM38;KANK2;TAOK3;CCNG1;PSME4;FOXO4;FBXO7;BCL2L1
mitotic DNA damage checkpoint (GO:0044773)	3/32	0.0161329	TAOK3;CCNG1;FOXO4
posttranscriptional regulation of gene expression (GO:0010608)	14/438	0.0163218	RBM38;DPM2;EIF5;EIF3L;CNOT3;AHSP;IGF2BP2;EIF4E2;PAIP2;SOX6;FBXO7;EIF2A;TNRC6B;SNCA
modulation by symbiont of host cellular process (GO:0044068)	2/12	0.0165241	TNIP1;BCL2L1
positive regulation of myeloid leukocyte mediated immunity (GO:0002888)	2/12	0.0165241	FGR;SYK
regulation of platelet aggregation (GO:0090330)	2/12	0.0165241	DMTN;SYK
positive regulation of leukocyte degranulation (GO:0043302)	2/12	0.0165241	FGR;SYK
astrocyte differentiation (GO:0048708)	2/12	0.0165241	VIM;SOX6
response to hydroperoxide (GO:0033194)	2/12	0.0165241	GPX1;CD36
positive regulation of mast cell activation (GO:0033005)	2/12	0.0165241	FGR;SYK
regulation of gamma-delta T cell activation (GO:0046643)	2/12	0.0165241	PTPRC;SYK
UV protection (GO:0009650)	2/12	0.0165241	GPX1;CAT
regulation of mitochondrial fission (GO:0090140)	2/12	0.0165241	FIS1;MFF
deoxyribonucleotide biosynthetic process (GO:0009263)	2/12	0.0165241	TBPL1;CMPK2
positive regulation of defense response (GO:0031349)	10/272	0.0168049	MAP2K3;HCK;TNIP1;MAPKAPK3;TAB3;CD36;CNPY3;DDX60;PIK3CG;CTSB
negative regulation of protein transport (GO:0051224)	6/122	0.0168988	PPM1A;DMTN;RSAD2;F2R;MXI1;CD36
regulation of autophagy (GO:0010506)	5/89	0.0169204	PINK1;DAP;CISD2;SQSTM1;BCL2L1
negative regulation of protein localization to nucleus (GO:1900181)	4/59	0.0170936	FLCN;PPM1A;MXI1;CD36
regulation of bone resorption (GO:0045124)	3/33	0.0175306	TFRC;SYK;CA2
negative regulation of transcription factor import into nucleus (GO:0042992)	3/33	0.0175306	PPM1A;MXI1;CD36
pyrimidine nucleotide biosynthetic process (GO:0006221)	3/33	0.0175306	CMPK2;TBPL1;NME4
hydrogen peroxide metabolic process (GO:0042743)	3/33	0.0175306	GPX1;CAT;HBB
B cell receptor signaling pathway (GO:0050853)	3/33	0.0175306	PTPRC;SYK;PIK3CD
deoxyribose phosphate metabolic process (GO:0019692)	3/33	0.0175306	CMPK2;TBPL1;SAMHD1
single organismal cell-cell adhesion (GO:0016337)	9/235	0.0179343	CYFIP2;SELPLG;PTPRC;TNIP1;SYK;GNAS;HBB;ICOS;PIK3CG
positive regulation of MAP kinase activity (GO:0043406)	8/197	0.0182554	MAP2K3;PTPRC;TAOK3;SYK;MAPKAPK3;TAB3;MAP4K5;PIK3CG
regulation of ion homeostasis (GO:2000021)	7/160	0.018422	GCLC;PTPRC;CA2;F2R;IFI6;CLIC2;SNCA
positive regulation of T cell mediated immunity (GO:0002711)	3/34	0.0189937	PTPRC;RSAD2;IL12RB1
ribosome biogenesis (GO:0042254)	3/34	0.0189937	RCL1;GNL2;RSL24D1
G2 DNA damage checkpoint (GO:0031572)	3/34	0.0189937	TAOK3;CCNG1;FOXO4
regulation of skeletal muscle tissue development (GO:0048641)	4/61	0.0191003	HDAC4;TCF7L2;MBNL3;ARNTL
regulation of cellular response to stress (GO:0080135)	13/404	0.0192546	GPX1;SYK;FECH;ARNTL;PINK1;TAOK3;UBQLN1;TERF2IP;CD36;MAP4K5;SQSTM1;BCL2L1;SNCA
calcium-mediated signaling using intracellular calcium source (GO:0035584)	2/13	0.0193147	FIS1;DMTN
positive regulation of antigen receptor-mediated signaling pathway (GO:0050857)	2/13	0.0193147	PTPRC;TRAT1
regulation of cellular respiration (GO:0043457)	2/13	0.0193147	PINK1;SNCA
nitrogen cycle metabolic process (GO:0071941)	2/13	0.0193147	ARG2;ISCU
polyamine biosynthetic process (GO:0006596)	2/13	0.0193147	ODC1;OAZ2
vesicle organization (GO:0016050)	6/126	0.0194938	BLOC1S6;F2R;VPS33B;AP2B1;FNBP1L;SOX6
maintenance of protein location in cell (GO:0032507)	5/93	0.0200834	GYPA;MXI1;GCC2;FOPNL;SYNE2
acylglycerol metabolic process (GO:0006639)	5/93	0.0200834	SLC22A4;PPP1CB;GPX1;CAT;ACSL6
positive regulation of cell migration (GO:0030335)	10/280	0.0201123	FGR;LGALS3;DMTN;PTPRC;GLIPR2;F2R;IL6R;PPM1F;MYO1F;SYNE2
single-organism membrane fusion (GO:0044801)	4/62	0.0201559	FIS1;STOML2;MFN2;MFF
positive regulation of alpha-beta T cell differentiation (GO:0046638)	3/35	0.0205224	PNP;SYK;IL12RB1
nucleotide phosphorylation (GO:0046939)	3/35	0.0205224	MPP1;CMPK2;NME4
regulation of antigen receptor-mediated signaling pathway (GO:0050854)	3/35	0.0205224	LGALS3;PTPRC;TRAT1
Golgi vesicle transport (GO:0048193)	8/202	0.020865	NAPA;BLOC1S6;DNAJC6;ARL1;COG1;GCC2;RAB6A;ANK1
B cell activation (GO:0042113)	6/128	0.0208878	HDAC4;LYL1;PTPRC;GPR183;PIK3CD;LRRC8A
regulation of blood vessel size (GO:0050880)	4/63	0.0212468	GCLC;KEL;GPX1;HBB
regulation of alpha-beta T cell activation (GO:0046634)	4/63	0.0212468	PTPRC;PNP;SYK;IL12RB1
positive regulation of T cell differentiation (GO:0045582)	4/63	0.0212468	PNP;PTPRC;SYK;IL12RB1
cell redox homeostasis (GO:0045454)	4/63	0.0212468	GCLC;GPX1;PRDX4;GLRX5
positive regulation of lymphocyte activation (GO:0051251)	9/243	0.0217403	DPP4;BLOC1S6;PNP;PTPRC;SYK;GPR183;HPS1;IL12RB1;ICOS
GTP catabolic process (GO:0006184)	9/243	0.0217403	EIF5;RHOG;GNAS;ARL1;MFN2;RHOU;GNL2;RAB6A;GSPT1
aging (GO:0007568)	8/204	0.0219795	CDKN1C;GPX1;RPN2;AMFR;CAT;CISD2;SNCA;ARNTL
regulation of histone acetylation (GO:0035065)	3/36	0.0221168	FLCN;WBP2;SNCA
regulation of cell adhesion mediated by integrin (GO:0033628)	3/36	0.0221168	DPP4;SYK;PIK3CG
deoxyribonucleotide metabolic process (GO:0009262)	3/36	0.0221168	CMPK2;TBPL1;SAMHD1
positive regulation of protein kinase activity (GO:0045860)	14/456	0.0221991	MAP2K3;MAP3K3;SYK;F2R;STK4;PIK3CG;PINK1;CCND2;PTPRC;TAOK3;MAPKAPK3;TAB3;MAP4K5;SNCA
T cell migration (GO:0072678)	2/14	0.0222874	PIK3CD;PIK3CG
definitive hemopoiesis (GO:0060216)	2/14	0.0222874	LYL1;TAL1
positive regulation of response to wounding (GO:1903036)	6/130	0.0223478	DMTN;TNIP1;F2R;ANO6;CD36;PIK3CG
regulation of tube size (GO:0035150)	4/64	0.0223732	GCLC;KEL;GPX1;HBB
Notch signaling pathway (GO:0007219)	6/131	0.023103	TFDP1;MAML2;TFDP2;FURIN;TNRC6B;SKP1
guanosine-containing compound catabolic process (GO:1901069)	9/246	0.023307	EIF5;RHOG;GNAS;ARL1;MFN2;RHOU;GNL2;RAB6A;GSPT1
positive regulation of I-kappaB kinase/NF-kappaB signaling (GO:0043123)	7/168	0.023342	MAP3K3;PPM1A;PINK1;F2R;TERF2IP;CD36;WLS
positive regulation of cell motility (GO:2000147)	10/287	0.0233769	FGR;LGALS3;DMTN;PTPRC;GLIPR2;F2R;IL6R;PPM1F;MYO1F;SYNE2
glutamine family amino acid metabolic process (GO:0009064)	4/65	0.0235354	GCLC;ARG2;OAT;ALDH5A1
cellular metabolic compound salvage (GO:0043094)	3/37	0.0237769	PNP;GMPR;DCK
mitotic DNA integrity checkpoint (GO:0044774)	3/37	0.0237769	TAOK3;CCNG1;FOXO4
nucleotide biosynthetic process (GO:0009165)	8/208	0.0243335	STOML2;PNP;GNAS;TBPL1;CMPK2;NME4;KMO;DCK
activation of MAPK activity (GO:0000187)	6/133	0.0246644	MAP2K3;PTPRC;SYK;MAPKAPK3;TAB3;MAP4K5
negative regulation of multi-organism process (GO:0043901)	6/133	0.0246644	SRPK2;PRDX4;TNIP1;RSAD2;ISG15;CD36
regulation of lymphocyte proliferation (GO:0050670)	7/170	0.0247009	LGALS3;PNP;PTPRC;SYK;GPR183;LST1;IL12RB1
response to oxidative stress (GO:0006979)	10/290	0.0248873	PINK1;GCLC;GPX1;SRXN1;TPM1;CAT;HBB;CD36;ARNTL;SNCA
nucleoside phosphate biosynthetic process (GO:1901293)	8/209	0.0249485	STOML2;PNP;GNAS;TBPL1;CMPK2;NME4;KMO;DCK
regulation of mononuclear cell proliferation (GO:0032944)	7/171	0.0254003	LGALS3;PNP;PTPRC;SYK;GPR183;LST1;IL12RB1
positive regulation of cell adhesion (GO:0045785)	7/171	0.0254003	FLCN;DMTN;SYK;TPM1;NINJ1;CD36;PPM1F
TOR signaling (GO:0031929)	2/15	0.0254355	FLCN;PINK1
regulation of mitochondrial depolarization (GO:0051900)	2/15	0.0254355	GCLC;IFI6
regulation of stem cell maintenance (GO:2000036)	2/15	0.0254355	TAL1;CNOT3
phosphatidylinositol-3-phosphate biosynthetic process (GO:0036092)	2/15	0.0254355	PIK3CD;PIK3CG
protein targeting to Golgi (GO:0000042)	2/15	0.0254355	GCC2;RAB6A
pyrimidine deoxyribonucleotide metabolic process (GO:0009219)	2/15	0.0254355	TBPL1;CMPK2
iron-sulfur cluster assembly (GO:0016226)	2/15	0.0254355	ISCA1;ISCU
metallo-sulfur cluster assembly (GO:0031163)	2/15	0.0254355	ISCA1;ISCU
amino sugar metabolic process (GO:0006040)	3/38	0.0255027	CSGALNACT1;CMAS;NPL
regulation of leukocyte differentiation (GO:1902105)	8/210	0.0255744	PNP;PTPRC;SYK;TAL1;CA2;GNAS;IL12RB1;FBXO7
cation homeostasis (GO:0055080)	14/465	0.0256748	FIS1;CD52;STOML2;ALAS2;EPB42;TFRC;FECH;F2R;PIK3CG;SLC25A37;PTPRC;CA2;LCN2;SNCA
regulation of mitotic cell cycle phase transition (GO:1901990)	9/251	0.0260949	RBM38;KANK2;TAOK3;CCNG1;PSME4;FOXO4;FBXO7;PBX1;BCL2L1
leukocyte differentiation (GO:0002521)	9/251	0.0260949	HDAC4;LYL1;PTPRC;TFRC;RSAD2;TAL1;GPR183;PIK3CD;LRRC8A
lymphocyte differentiation (GO:0030098)	7/172	0.0261132	HDAC4;LYL1;PTPRC;RSAD2;GPR183;PIK3CD;LRRC8A
metal ion homeostasis (GO:0055065)	13/422	0.0263026	CD52;FIS1;STOML2;ALAS2;EPB42;TFRC;FECH;F2R;PIK3CG;SLC25A37;PTPRC;LCN2;SNCA
activation of protein kinase activity (GO:0032147)	9/252	0.0266796	MAP2K3;MAP3K3;PINK1;PTPRC;SYK;MAPKAPK3;F2R;TAB3;MAP4K5
regulation of oxidative stress-induced cell death (GO:1903201)	3/39	0.027294	PINK1;GPX1;UBQLN1
positive regulation of cell-matrix adhesion (GO:0001954)	3/39	0.027294	NINJ1;CD36;PPM1F
nucleoside diphosphate metabolic process (GO:0009132)	3/39	0.027294	ENTPD1;CMPK2;NME4
negative regulation of cell cycle process (GO:0010948)	9/254	0.0278767	KANK2;RBM38;H2AFY;TAOK3;CCNG1;PSME4;FOXO4;FBXO7;BCL2L1
glycerolipid metabolic process (GO:0046486)	10/296	0.0281167	SLC22A4;PPP1CB;DPM2;GPX1;ALDH5A1;ETNK1;CAT;ACSL6;PIK3CD;PIK3CG
negative regulation of cysteine-type endopeptidase activity involved in apoptotic process (GO:0043154)	4/69	0.0285461	GPX1;SIAH2;IFI6;SNCA
nucleoside triphosphate biosynthetic process (GO:0009142)	4/69	0.0285461	STOML2;CMPK2;TBPL1;NME4
regulation of superoxide metabolic process (GO:0090322)	2/16	0.0287523	SYK;CD36
positive regulation of alpha-beta T cell proliferation (GO:0046641)	2/16	0.0287523	PTPRC;SYK
lymphocyte chemotaxis (GO:0048247)	2/16	0.0287523	PIK3CD;PIK3CG
dendritic cell chemotaxis (GO:0002407)	2/16	0.0287523	ANO6;PIK3CG
positive regulation of extrinsic apoptotic signaling pathway via death domain receptors (GO:1902043)	2/16	0.0287523	MAL;STK4
regulation of triglyceride biosynthetic process (GO:0010866)	2/16	0.0287523	TCF7L2;ACSL6
negative regulation of release of cytochrome c from mitochondria (GO:0090201)	2/16	0.0287523	GPX1;BCL2L1
peptidyl-cysteine modification (GO:0018198)	2/16	0.0287523	HMBS;RAB6A
glutathione biosynthetic process (GO:0006750)	2/16	0.0287523	GCLC;HAGH
retrograde transport, vesicle recycling within Golgi (GO:0000301)	2/16	0.0287523	GCC2;RAB6A
establishment of protein localization to Golgi (GO:0072600)	2/16	0.0287523	GCC2;RAB6A
regulation of leukocyte proliferation (GO:0070663)	7/176	0.0291011	LGALS3;PNP;PTPRC;SYK;GPR183;LST1;IL12RB1
regulation of small GTPase mediated signal transduction (GO:0051056)	9/256	0.0291111	FLCN;ARHGEF12;ARHGAP30;F2R;RHOG;MFN2;RHOU;GAPVD1;SQSTM1
blood circulation (GO:0008015)	3/40	0.0291508	NFE2;CYB5R3;EPB41
regulation of bone remodeling (GO:0046850)	3/40	0.0291508	TFRC;SYK;CA2
platelet aggregation (GO:0070527)	3/40	0.0291508	GNAS;HBB;PIK3CG
maintenance of location in cell (GO:0051651)	5/103	0.0296116	GYPA;MXI1;GCC2;FOPNL;SYNE2
cellular amide metabolic process (GO:0043603)	7/177	0.0298827	ARG2;GCLC;GPX1;ALDH5A1;ANPEP;FURIN;HAGH
negative regulation of cell cycle (GO:0045786)	13/430	0.0299812	CDKN1C;RBM38;KANK2;TCF7L2;H2AFY;FOXO4;PPM1A;TAOK3;PSME4;CCNG1;MFN2;FBXO7;BCL2L1
cell cycle arrest (GO:0007050)	6/140	0.0306796	CDKN1C;RBM38;TCF7L2;PPM1A;MFN2;FOXO4
single organism cell adhesion (GO:0098602)	9/259	0.0310339	CYFIP2;SELPLG;PTPRC;TNIP1;SYK;GNAS;HBB;ICOS;PIK3CG
negative regulation of muscle cell differentiation (GO:0051148)	3/41	0.0310728	HDAC4;FOXO4;MBNL3
cardiac muscle contraction (GO:0060048)	3/41	0.0310728	MAP2K3;MYL4;TPM1
negative regulation of cysteine-type endopeptidase activity (GO:2000117)	4/71	0.0312712	GPX1;SIAH2;IFI6;SNCA
toll-like receptor TLR6:TLR2 signaling pathway (GO:0038124)	4/71	0.0312712	MAP2K3;MAPKAPK3;TAB3;CD36
toll-like receptor TLR1:TLR2 signaling pathway (GO:0038123)	4/71	0.0312712	MAP2K3;MAPKAPK3;TAB3;CD36
striated muscle contraction (GO:0006941)	4/71	0.0312712	MYL4;MAP2K3;ARG2;TPM1
negative regulation of protein phosphorylation (GO:0001933)	9/260	0.031694	CDKN1C;DMTN;PTPRC;H2AFY;TAOK3;WNK1;FBXO7;PPM1F;SNCA
negative regulation of mitotic cell cycle (GO:0045930)	8/219	0.0317067	RBM38;KANK2;TAOK3;CCNG1;PSME4;FOXO4;FBXO7;BCL2L1
negative regulation of peptidyl-serine phosphorylation (GO:0033137)	2/17	0.0322312	DMTN;PPM1F
positive regulation of protein targeting to membrane (GO:0090314)	2/17	0.0322312	FIS1;MFF
regulation of sulfur metabolic process (GO:0042762)	2/17	0.0322312	TCF7L2;SNCA
monocyte chemotaxis (GO:0002548)	2/17	0.0322312	LGALS3;IL6R
positive regulation of regulated secretory pathway (GO:1903307)	2/17	0.0322312	FGR;SYK
positive regulation of triglyceride metabolic process (GO:0090208)	2/17	0.0322312	TCF7L2;ACSL6
mast cell activation (GO:0045576)	2/17	0.0322312	PIK3CD;PIK3CG
nonribosomal peptide biosynthetic process (GO:0019184)	2/17	0.0322312	GCLC;HAGH
Rac protein signal transduction (GO:0016601)	2/17	0.0322312	RHOG;RHOU
NAD biosynthetic process (GO:0009435)	2/17	0.0322312	PNP;KMO
positive regulation of locomotion (GO:0040017)	10/304	0.0328728	FGR;LGALS3;DMTN;PTPRC;GLIPR2;F2R;IL6R;PPM1F;MYO1F;SYNE2
lymphocyte activation (GO:0046649)	10/304	0.0328728	DPP4;HDAC4;LYL1;STOML2;PTPRC;RSAD2;GPR183;PIK3CD;LRRC8A;PIK3CG
organophosphate biosynthetic process (GO:0090407)	13/436	0.0329763	STOML2;ACSL6;PIK3CD;NME4;KMO;DCK;PIK3CG;DPM2;PNP;ETNK1;GNAS;TBPL1;CMPK2
regulation of alpha-beta T cell differentiation (GO:0046637)	3/42	0.0330597	PNP;SYK;IL12RB1
chemotaxis (GO:0006935)	9/263	0.0337329	LGALS3;SYK;CMTM5;RHOG;PIK3CD;ANO6;PLP2;IL6R;PIK3CG
taxis (GO:0042330)	9/263	0.0337329	LGALS3;SYK;CMTM5;RHOG;PIK3CD;ANO6;PLP2;IL6R;PIK3CG
negative regulation of endopeptidase activity (GO:0010951)	8/222	0.0339566	LXN;GPX1;SERPINA1;SIAH2;IFI6;FURIN;SERPINI1;SNCA
regulation of chromatin organization (GO:1902275)	5/107	0.0341012	FLCN;H2AFY;WBP2;TAL1;SNCA
regulation of response to biotic stimulus (GO:0002831)	5/107	0.0341012	HERC5;HCK;AP2B1;IL12RB1;DDX60
regulation of wound healing (GO:0061041)	5/107	0.0341012	DMTN;SYK;F2R;ANO6;CD36
negative regulation of intracellular protein transport (GO:0090317)	4/73	0.0341442	PPM1A;DMTN;MXI1;CD36
toll-like receptor 2 signaling pathway (GO:0034134)	4/73	0.0341442	MAP2K3;MAPKAPK3;TAB3;CD36
regulation of translation (GO:0006417)	9/264	0.0344323	EIF5;EIF3L;CNOT3;IGF2BP2;EIF4E2;PAIP2;SOX6;EIF2A;TNRC6B
nucleus organization (GO:0006997)	3/43	0.0351113	SRPK2;NOLC1;TBPL1
regulation of cardiac muscle contraction (GO:0055117)	3/43	0.0351113	HDAC4;CLIC2;PIK3CG
regulation of organic acid transport (GO:0032890)	3/43	0.0351113	SYK;ACSL6;SNCA
maintenance of protein location (GO:0045185)	5/108	0.0352859	GYPA;MXI1;GCC2;FOPNL;SYNE2
inorganic anion transmembrane transport (GO:0098661)	5/108	0.0352859	SLC4A1;ANO6;CLIC2;RHCE;RHD
regulation of generation of precursor metabolites and energy (GO:0043467)	4/74	0.0356363	HDAC4;PPP1CB;PINK1;SNCA
positive regulation of myeloid cell differentiation (GO:0045639)	4/74	0.0356363	TAL1;CA2;GNAS;ISG15
cellular response to starvation (GO:0009267)	4/74	0.0356363	TCF7L2;DAP;SLC2A1;SQSTM1
Fc receptor signaling pathway (GO:0038093)	11/352	0.0357787	FGR;CYFIP2;HCK;SYK;WIPF1;TRAT1;PIK3CD;TAB3;FOXO4;ARPC5;TNRC6B
regulation of synaptic transmission, dopaminergic (GO:0032225)	2/18	0.035866	PINK1;SNCA
regulation of dopamine secretion (GO:0014059)	2/18	0.035866	PINK1;SNCA
cellular response to interleukin-6 (GO:0071354)	2/18	0.035866	SELPLG;IL6R
negative regulation of oxidative stress-induced intrinsic apoptotic signaling pathway (GO:1902176)	2/18	0.035866	PINK1;GPX1
regulation of mast cell degranulation (GO:0043304)	2/18	0.035866	FGR;SYK
asymmetric protein localization (GO:0008105)	2/18	0.035866	NAPA;MAL
regulation of receptor recycling (GO:0001919)	2/18	0.035866	TRAT1;SNCA
purine-containing compound biosynthetic process (GO:0072522)	6/146	0.0365403	STOML2;PNP;GNAS;GMPR;NME4;DCK
positive regulation of lymphocyte differentiation (GO:0045621)	4/75	0.0371657	PNP;PTPRC;SYK;IL12RB1
negative regulation of viral process (GO:0048525)	4/75	0.0371657	SRPK2;TNIP1;RSAD2;ISG15
response to gamma radiation (GO:0010332)	3/44	0.0372272	GPX1;PTPRC;BCL2L1
immune response-regulating cell surface receptor signaling pathway (GO:0002768)	13/444	0.0372981	CYFIP2;STOML2;SYK;WIPF1;TRAT1;PIK3CD;FOXO4;ARPC5;FGR;HCK;PTPRC;TAB3;TNRC6B
regulation of neuron apoptotic process (GO:0043523)	7/188	0.0394258	SRPK2;PINK1;GCLC;GPX1;F2R;BCL2L1;SNCA
platelet formation (GO:0030220)	2/19	0.0396504	TAL1;SOX6
regulation of mast cell activation involved in immune response (GO:0033006)	2/19	0.0396504	FGR;SYK
regulation of cardiac muscle contraction by calcium ion signaling (GO:0010882)	2/19	0.0396504	HDAC4;CLIC2
neutrophil activation (GO:0042119)	2/19	0.0396504	SYK;MYO1F
deoxyribonucleoside triphosphate metabolic process (GO:0009200)	2/19	0.0396504	TBPL1;SAMHD1
cellular protein catabolic process (GO:0044257)	2/19	0.0396504	BNIP3L;SIAH2
aromatic amino acid family catabolic process (GO:0009074)	2/19	0.0396504	QDPR;KMO
leukocyte activation involved in immune response (GO:0002366)	5/112	0.0402773	SYK;GPR183;PIK3CD;PIK3CG;MYO1F
cell activation involved in immune response (GO:0002263)	5/112	0.0402773	SYK;GPR183;PIK3CD;MYO1F;PIK3CG
positive regulation of transmembrane transport (GO:0034764)	4/77	0.0403363	LGALS3;CA2;ACSL6;ACTN4
negative regulation of protein kinase activity (GO:0006469)	7/189	0.0403814	CDKN1C;PTPRC;H2AFY;TAOK3;WNK1;FBXO7;PPM1F
negative regulation of peptidase activity (GO:0010466)	8/230	0.0404801	LXN;GPX1;SERPINA1;SIAH2;IFI6;FURIN;SERPINI1;SNCA
protein homooligomerization (GO:0051260)	8/230	0.0404801	FIS1;ALDH5A1;CLPP;CAT;STOM;MFF;SAMHD1;LNX2
regulation of T cell mediated immunity (GO:0002709)	3/46	0.0416502	PTPRC;RSAD2;IL12RB1
negative regulation of transport (GO:0051051)	11/361	0.0416638	PPM1A;LGALS3;DMTN;RSAD2;WNK1;TRAT1;F2R;MXI1;CD36;CLIC2;SNCA
regulation of cell-matrix adhesion (GO:0001952)	4/78	0.0419775	DMTN;NINJ1;CD36;PPM1F
positive regulation of protein kinase B signaling (GO:0051897)	4/78	0.0419775	TCF7L2;PINK1;GPX1;PIK3CG
neurotrophin TRK receptor signaling pathway (GO:0048011)	9/274	0.0419812	ARHGEF12;MAPKAPK3;TRAT1;PIK3CD;FURIN;AP2B1;FOXO4;SQSTM1;TNRC6B
regulation of anatomical structure size (GO:0090066)	8/232	0.0422327	HCK;GCLC;KEL;GPX1;DMTN;HBB;DSTN;ARPC5
regulation of muscle contraction (GO:0006937)	5/114	0.0429257	HDAC4;TPM1;F2R;CLIC2;PIK3CG
regulation of canonical Wnt signaling pathway (GO:0060828)	6/152	0.0430747	TCF7L2;SIAH2;STK4;SCYL2;ARNTL;WLS
maintenance of location (GO:0051235)	6/152	0.0430747	GYPA;MXI1;GCC2;FOPNL;CD36;SYNE2
cellular response to monoamine stimulus (GO:0071868)	2/20	0.0435785	GNAS;SNCA
cellular response to catecholamine stimulus (GO:0071870)	2/20	0.0435785	GNAS;SNCA
regulation of homotypic cell-cell adhesion (GO:0034110)	2/20	0.0435785	DMTN;SYK
response to arsenic-containing substance (GO:0046685)	2/20	0.0435785	GCLC;FECH
cellular biogenic amine biosynthetic process (GO:0042401)	2/20	0.0435785	ODC1;OAZ2
mitochondrial fission (GO:0000266)	2/20	0.0435785	FIS1;MFF
protein depolymerization (GO:0051261)	2/20	0.0435785	DNAJC6;DSTN
pyridine nucleotide biosynthetic process (GO:0019363)	2/20	0.0435785	PNP;KMO
nicotinamide nucleotide biosynthetic process (GO:0019359)	2/20	0.0435785	PNP;KMO
modification-dependent protein catabolic process (GO:0019941)	11/364	0.0437662	PINK1;SIAH2;AMFR;PSME4;USP12;DERL2;ISG15;FBXO7;SQSTM1;ARNTL;SKP1
positive regulation of lymphocyte proliferation (GO:0050671)	5/115	0.0442883	PNP;PTPRC;SYK;GPR183;IL12RB1
neurotrophin signaling pathway (GO:0038179)	9/278	0.0452908	ARHGEF12;MAPKAPK3;TRAT1;PIK3CD;FURIN;AP2B1;FOXO4;SQSTM1;TNRC6B
positive regulation of mononuclear cell proliferation (GO:0032946)	5/116	0.0456766	PNP;PTPRC;SYK;GPR183;IL12RB1
modification-dependent macromolecule catabolic process (GO:0043632)	11/368	0.0466815	PINK1;SIAH2;AMFR;USP12;PSME4;DERL2;ISG15;FBXO7;SQSTM1;ARNTL;SKP1
cellular polysaccharide metabolic process (GO:0044264)	4/81	0.0471249	CSGALNACT1;PPP1CB;TCF7L2;CMAS
regulation of reactive oxygen species metabolic process (GO:2000377)	4/81	0.0471249	PINK1;SYK;CD36;SNCA
pyrimidine-containing compound metabolic process (GO:0072527)	4/81	0.0471249	CMPK2;TBPL1;NME4;DCK
platelet degranulation (GO:0002576)	4/81	0.0471249	SERPINA1;PECAM1;CD36;ACTN4
immune response-activating cell surface receptor signaling pathway (GO:0002429)	10/324	0.0471712	CYFIP2;FGR;HCK;STOML2;PTPRC;SYK;TRAT1;WIPF1;PIK3CD;ARPC5
positive regulation of peptidyl-lysine acetylation (GO:2000758)	2/21	0.0476445	NFE2;WBP2
positive regulation of protein acetylation (GO:1901985)	2/21	0.0476445	NFE2;WBP2
regulation of alpha-beta T cell proliferation (GO:0046640)	2/21	0.0476445	PTPRC;SYK
dendritic cell migration (GO:0036336)	2/21	0.0476445	ANO6;PIK3CG
positive regulation of erythrocyte differentiation (GO:0045648)	2/21	0.0476445	TAL1;ISG15
regulation of B cell differentiation (GO:0045577)	2/21	0.0476445	PTPRC;SYK
positive regulation of T cell mediated cytotoxicity (GO:0001916)	2/21	0.0476445	PTPRC;IL12RB1
granulocyte activation (GO:0036230)	2/21	0.0476445	SYK;MYO1F
amine biosynthetic process (GO:0009309)	2/21	0.0476445	ODC1;OAZ2
nucleoside diphosphate phosphorylation (GO:0006165)	2/21	0.0476445	CMPK2;NME4
polyamine metabolic process (GO:0006595)	2/21	0.0476445	ODC1;OAZ2
regulation of cellular amine metabolic process (GO:0033238)	4/82	0.048915	ODC1;PSME4;OAZ2;SNCA
apoptotic signaling pathway (GO:0097190)	10/327	0.0496281	DAP;ARHGEF12;GPX1;TFDP1;IFI27;SQSTM1;IL6R;PPM1F;BCL2L1;DAP3
embryonic organ development (GO:0048568)	5/119	0.0499959	NFE2;TAL1;STK4;PBX1;KLF1
positive regulation of leukocyte proliferation (GO:0070665)	5/119	0.0499959	PNP;PTPRC;SYK;GPR183;IL12RB1
sterol metabolic process (GO:0016125)	5/119	0.0499959	CYB5R1;CYB5R3;FECH;CAT;PCTP

## Sheet: GeneXplain- BIOLOGICAL PROCESS
Gene set enrichment analysis of biological processes using geneXplain. The different table columns are detailed, ID : Gene ontology ID, Level : Gene ontology level in the Directed Acyclic Graph, Title : Gene ontology term, Number of hits: is the number of DEGs associated to the identified GO term within our dataset, Group size: is the total number of genes associated with the identified GO term w…
ID	Level	Title	Number of hits	Group size	P-value	Hit names
GO:0048821	6	erythrocyte development	7	22	6.13169e-08	"ANK1","BPGM","DMTN","HBB","KLF1","RHD","SOX6"
GO:0002682	4	regulation of immune system process	52	1462	5.70404e-07	"ANO6","AP2B1","ARPC5","BLOC1S6","CA2","CD36","CNPY3","CTSB","CYFIP2","DDX60","DPP4","FBXO7","FGR","FLCN","FOXO4","GNAS","GPR183","GPX1","HCK","HERC5","HPS1","ICOS","IL12RB1","IL6R","ISG15","LGALS3","LST1","MAP2K3","MAPKAPK3","MPP1","MYO1F","PECAM1","PIK3CD","PNP","PSME4","PTPRC","RSAD2","SAMHD1","SKP1","SNCA","STOM","STOML2","SYK","TAB3","TAL1","TANK","TMEM39B","TNIP1","TNRC6B","TRAT1","VIMP","W…
GO:0061515	5	myeloid cell development	8	43	6.53448e-07	"ANK1","BPGM","DMTN","HBB","KLF1","RHD","SOX6","TAL1"
GO:0002684	5	positive regulation of immune system process	37	899	1.08074e-06	"ANO6","ARPC5","BLOC1S6","CA2","CD36","CNPY3","CTSB","CYFIP2","DDX60","DPP4","FGR","GNAS","GPR183","HCK","HPS1","ICOS","IL12RB1","IL6R","ISG15","LGALS3","MAP2K3","MAPKAPK3","PECAM1","PIK3CD","PNP","PSME4","PTPRC","RSAD2","SKP1","STOML2","SYK","TAB3","TAL1","TANK","TNIP1","TRAT1","WIPF1"
GO:0006950	3	response to stress	90	3201	1.10584e-06	"ACSL6","ACTN4","ALAS2","ALDH2","AMFR","ARG2","ARNTL","ARPC5","BCL2L1","BNIP3L","CA2","CAT","CCNG1","CD36","CNPY3","CTSB","CYFIP2","DAP","DDX60","DERL2","DPP4","EIF2A","F2R","FAN1","FGR","FOXO4","GCLC","GMPR","GPX1","HBB","HCK","HDAC4","HERC5","HERC6","HMBS","IL6R","ISG15","KMO","LCN2","LGALS3","LRRC8A","LXN","LYZ","MAP2K3","MAP4K5","MAPKAPK3","MFN2","MYO1F","NOLC1","NPRL3","PECAM1","PIK3CD","PIK…
GO:0051246	6	regulation of protein metabolic process	74	2458	1.16104e-06	"ARNTL","BCL2L1","BCL2L13","CAMKK2","CCND2","CCNG1","CD36","CDKN1C","CNOT3","CORO1C","CYFIP2","DAP","DMTN","EIF2A","EIF3L","EIF4E2","EIF5","F2R","FBXO7","FECH","FGR","FIS1","FLCN","FURIN","GCLC","GLIPR2","GNAS","GPR183","GPX1","H2AFY","HBB","HDAC4","HERC5","IFI27","IFI6","IGF2BP2","IL6R","ISG15","LXN","MAP2K3","MAP3K3","MAP4K5","MAPKAPK3","NFE2","NSD1","OAZ2","ODC1","PAIP2","PECAM1","PIK3CG","PIN…
GO:0010288	6	response to lead ion	7	33	1.30319e-06	"ALAS2","BCL2L1","CAT","FECH","HMBS","QDPR","SERPINA1"
GO:0048584	5	positive regulation of response to stimulus	61	1896	1.55072e-06	"ACTN4","ADIPOR1","ANO6","ARNTL","ARPC5","BCL2L1","CAT","CD36","CDKN1C","CNPY3","CTSB","CYFIP2","DDX60","DMTN","EIF2A","F2R","FGR","FIS1","FLCN","FURIN","GLIPR2","GNAS","GPR183","GPX1","HCK","IL12RB1","IL6R","MAL","MAP2K3","MAP3K3","MAP4K5","MAPKAPK3","MFF","PECAM1","PIK3CD","PIK3CG","PINK1","PNP","PPM1A","PPM1F","PSME4","PTPRC","RSAD2","SH3BGRL","SKP1","SNCA","SQSTM1","STK4","STOML2","SYK","TAB3…
GO:0048518	4	positive regulation of biological process	135	5522	2.18657e-06	"ACSL6","ACTN4","ADIPOR1","ANK1","ANO6","ARHGAP30","ARHGEF12","ARHGEF40","ARL1","ARNTL","ARPC5","BCL2L1","BCL2L13","BLOC1S6","BNIP3L","CA2","CAMKK2","CAT","CCND2","CD36","CDKN1C","CNPY3","CORO1C","CTSB","CYB5R1","CYFIP2","DAP","DDX60","DERL2","DMTN","DPP4","DSTN","EIF2A","ELL2","F2R","FGR","FIS1","FLCN","FNBP1L","FOXO4","FURIN","GAPVD1","GCLC","GLIPR2","GNAS","GPR183","GPX1","H2AFY","HBB","HCK","…
GO:0002376	2	immune system process	59	1832	2.3151e-06	"ANO6","AP2B1","ARPC5","BCL2L1","BNIP3L","CD300LF","CD36","CNPY3","CTSB","CYFIP2","DDX60","DPP4","ERAP2","FGR","FOXO4","GPR183","HCK","HDAC4","HERC5","HERC6","ICOS","IFI6","IGSF6","IL6R","ISG15","LCN2","LGALS3","LRRC8A","LST1","LYL1","MAP2K3","MAPKAPK3","MARCH8","MYO1F","PECAM1","PIK3CD","PIK3CG","PNP","POLL","PSME4","PTPRC","RAB6A","RSAD2","SAMHD1","SELPLG","SKP1","SLC7A5","SNCA","SQSTM1","SRPK2…
GO:0048522	5	positive regulation of cellular process	120	4774	3.0932e-06	"ACSL6","ACTN4","ADIPOR1","ANK1","ANO6","ARHGEF12","ARNTL","ARPC5","BCL2L1","BCL2L13","BLOC1S6","BNIP3L","CA2","CAMKK2","CAT","CCND2","CD36","CDKN1C","CORO1C","CYB5R1","CYFIP2","DAP","DDX60","DERL2","DMTN","DPP4","DSTN","EIF2A","ELL2","F2R","FGR","FIS1","FLCN","FNBP1L","FOXO4","FURIN","GCLC","GLIPR2","GNAS","GPR183","GPX1","H2AFY","HBB","HCK","HDAC4","HPS1","ICOS","IFI27","IL12RB1","IL6R","ISG15"…
GO:0032268	6	regulation of cellular protein metabolic process	69	2302	3.47018e-06	"BCL2L1","BCL2L13","CAMKK2","CCND2","CCNG1","CD36","CDKN1C","CNOT3","CORO1C","CYFIP2","DAP","DMTN","EIF2A","EIF3L","EIF4E2","EIF5","F2R","FBXO7","FECH","FGR","FIS1","FLCN","FURIN","GCLC","GLIPR2","GNAS","GPR183","GPX1","H2AFY","HBB","HDAC4","HERC5","IFI27","IFI6","IGF2BP2","IL6R","ISG15","LXN","MAP2K3","MAP3K3","MAP4K5","MAPKAPK3","NFE2","NSD1","PAIP2","PECAM1","PIK3CG","PINK1","PPM1F","PSME4","P…
GO:0048583	4	regulation of response to stimulus	95	3559	4.94233e-06	"ACTN4","ADIPOR1","ANO6","AP2B1","ARHGAP30","ARHGEF12","ARHGEF40","ARNTL","ARPC5","BCL2L1","CAT","CD36","CDKN1C","CNPY3","CTSB","CYFIP2","DDX60","DMTN","DPP4","EIF2A","F2R","FECH","FGR","FIS1","FLCN","FOXO4","FURIN","GCLC","GLIPR2","GNAS","GPR183","GPX1","GYPA","HBB","HCK","HERC5","IFI6","IL12RB1","IL6R","KANK2","LGALS3","MAL","MAP2K3","MAP3K3","MAP4K5","MAPKAPK3","MED16","MFF","MFN2","MPP1","MYO…
GO:0065008	3	regulation of biological quality	84	3061	7.70068e-06	"ACTN4","ADIPOR1","AHSP","ALAS2","ALDH2","ALDH5A1","ANK1","ANO6","ANPEP","ARPC5","BCL2L1","BLOC1S6","BNIP3L","CA2","CD36","CD52","DMTN","DPM2","DSTN","ENTPD1","EPB42","ERAP2","F2R","FAM65B","FBXO7","FECH","FGR","FIS1","FOPNL","FURIN","GCC2","GCLC","GLRX5","GNAS","GPX1","GYPA","HBB","HBD","HCK","HPS1","ISCU","KEL","LCN2","LIN7C","LRRC8A","LST1","LYZ","MFN2","MXI1","MYL4","NFE2","PECAM1","PIK3CD","…
GO:0008152	2	metabolic process	212	10017	1.07445e-05	"ACSL6","ADIPOR1","AHSP","ALAS2","ALDH2","ALDH5A1","AMFR","ANK1","ANPEP","ARG2","ARL1","ARNTL","BCL2L13","BLVRB","BNIP3L","BPGM","CA1","CA2","CAMKK2","CAT","CCT3","CD36","CD52","CDKN1C","CISD2","CLIC2","CLPP","CMAS","CMBL","CMPK2","CNOT3","CPD","CPPED1","CPVL","CREG1","CSGALNACT1","CTSB","CYB5A","CYB5R1","CYB5R3","CYFIP2","DAP","DAP3","DBR1","DCAF12","DCK","DDX60","DERL2","DIP2A","DNAJC6","DPM2",…
GO:0055072	10	iron ion homeostasis	10	102	1.13684e-05	"ALAS2","ANK1","EPB42","FAM65B","FECH","ISCU","LCN2","RHD","SLC25A37","TFRC"
GO:0030097	5	hemopoiesis	11	130	1.70981e-05	"AHSP","FLCN","GLRX5","HBB","KLF1","LYL1","PBX1","SOX6","STK4","TAL1","TIPARP"
GO:0044763	3	single-organism cellular process	208	9841	1.82197e-05	"ACSL6","ACTN4","ADIPOR1","AHSP","ALAS2","ALDH2","ALDH5A1","AMFR","ANK1","ANO6","ANPEP","AP2B1","ARG2","ARHGEF12","ARL1","ARL4A","ARNTL","ARPC5","BCL2L1","BCL2L13","BLOC1S6","BLVRB","BNIP3L","BPGM","CA1","CA2","CAMKK2","CAT","CCND2","CCNG1","CCT3","CD300LF","CD36","CD52","CDKN1C","CISD2","CLDN5","CLIC2","CMAS","CMPK2","CNOT3","CORO1C","CSGALNACT1","CTSB","CYB5A","CYB5R3","CYFIP2","DAP","DAP3","DC…
GO:0008637	5	apoptotic mitochondrial changes	8	66	1.82954e-05	"BCL2L1","BNIP3L","DAP3","FIS1","GCLC","IFI6","MFF","PNP"
GO:0019852	6	L-ascorbic acid metabolic process	4	11	2.68714e-05	"CYB5A","CYB5R3","GCLC","SLC2A1"
GO:0046501	6	protoporphyrinogen IX metabolic process	4	11	2.68714e-05	"ALAS2","FECH","HMBS","UROD"
GO:0002757	4	immune response-activating signal transduction	20	402	2.71363e-05	"ARPC5","CD36","CNPY3","CTSB","CYFIP2","FGR","HCK","MAP2K3","MAPKAPK3","PIK3CD","PSME4","PTPRC","SKP1","STOML2","SYK","TAB3","TANK","TNIP1","TRAT1","WIPF1"
GO:0030048	5	actin filament-based movement	8	71	3.14335e-05	"ACTN4","FNBP1L","MYL4","SYNE2","TMOD1","TPM1","VIM","WIPF1"
GO:1903827	6	regulation of cellular protein localization	23	513	3.52949e-05	"BCL2L1","BNIP3L","CD36","CYB5R1","DERL2","DMTN","FIS1","FLCN","GCC2","IFI27","MFF","MXI1","NOLC1","OAZ2","PINK1","PPM1A","RASSF5","RHOG","RHOU","STOM","TCF7L2","TFDP1","WIPF1"
GO:0010604	6	positive regulation of macromolecule metabolic process	75	2767	4.2805e-05	"ARNTL","BCL2L13","CAMKK2","CAT","CCND2","CD36","CDKN1C","CYFIP2","DAP","EIF2A","ELL2","F2R","FIS1","FLCN","FOXO4","FURIN","GCLC","GLIPR2","GNAS","GPR183","H2AFY","HDAC4","IFI27","IL6R","KLF1","LCN2","LYL1","MAML2","MAP2K3","MAP3K3","MAP4K5","MAPKAPK3","MED16","NFE2","NOLC1","NSD1","OAZ2","PBX1","PCGF5","PECAM1","PIK3CD","PIK3CG","PINK1","PNP","PPM1A","PPM1F","PSME4","PTPRC","RASSF5","RHOG","RNF1…
GO:0019538	4	protein metabolic process	101	4053	4.36165e-05	"AHSP","ALAS2","AMFR","ANPEP","ARNTL","BCL2L13","BNIP3L","CAMKK2","CAT","CCT3","CLPP","CMAS","CPD","CPVL","CSGALNACT1","CTSB","CYFIP2","DAP","DAP3","DCAF12","DERL2","DNAJC6","DPM2","DPP4","EIF2A","EIF3L","EIF4E2","EIF5","EPB42","ERAP2","F2R","FBXO7","FGR","FKBP5","FURIN","GPX1","GRPEL1","GSPT1","HCK","HDAC4","HERC5","HERC6","HMBS","IFI27","IL12RB1","ISCU","ISG15","KEL","MAP2K3","MAP3K3","MAP4K5",…
GO:0045087	4	innate immune response	31	821	4.47875e-05	"ARPC5","BCL2L1","CD36","CNPY3","CTSB","CYFIP2","DDX60","FGR","FOXO4","HCK","HERC5","HERC6","ISG15","LCN2","LGALS3","MAP2K3","MAPKAPK3","PIK3CD","PIK3CG","PSME4","RSAD2","SAMHD1","SKP1","SRPK2","SYK","TAB3","TANK","TNRC6B","TRAT1","TREML1","WIPF1"
GO:0009893	5	positive regulation of metabolic process	92	3611	4.89325e-05	"ACSL6","ARHGAP30","ARHGEF12","ARHGEF40","ARL1","ARNTL","BCL2L13","CAMKK2","CAT","CCND2","CD36","CDKN1C","CORO1C","CYFIP2","DAP","EIF2A","ELL2","F2R","FGR","FIS1","FLCN","FOXO4","FURIN","GAPVD1","GCLC","GLIPR2","GNAS","GPR183","H2AFY","HBB","HDAC4","IFI27","IL6R","KLF1","LCN2","LYL1","MAML2","MAP2K3","MAP3K3","MAP4K5","MAPKAPK3","MED16","MYL4","NFE2","NOLC1","NPRL3","NSD1","OAZ2","PBX1","PCGF5","…
GO:0009967	6	positive regulation of signal transduction	44	1366	5.37178e-05	"ACTN4","ADIPOR1","ARNTL","BCL2L1","CAT","CD36","CDKN1C","DDX60","DMTN","EIF2A","F2R","FGR","FIS1","FLCN","FURIN","GLIPR2","GNAS","GPR183","GPX1","IL6R","MAL","MAP2K3","MAP3K3","MAP4K5","MAPKAPK3","MFF","PECAM1","PIK3CG","PINK1","PPM1A","PSME4","PTPRC","RSAD2","SH3BGRL","STK4","SYK","TAB3","TAOK3","TCF7L2","TERF2IP","TFDP1","TRAT1","TSPAN5","WLS"
GO:1902533	7	positive regulation of intracellular signal transduction	32	869	5.42266e-05	"ACTN4","ADIPOR1","BCL2L1","CAT","CD36","DDX60","F2R","FGR","FIS1","FLCN","GLIPR2","GNAS","GPR183","GPX1","IL6R","MAP2K3","MAP3K3","MAP4K5","MAPKAPK3","PECAM1","PIK3CG","PINK1","PPM1A","PTPRC","STK4","SYK","TAB3","TAOK3","TCF7L2","TERF2IP","TRAT1","WLS"
GO:0031399	7	regulation of protein modification process	49	1590	5.93057e-05	"CAMKK2","CCND2","CCNG1","CD36","CDKN1C","CORO1C","DMTN","F2R","FBXO7","FECH","FGR","FLCN","GCLC","GLIPR2","GNAS","GPR183","H2AFY","HBB","HDAC4","HERC5","IL6R","ISG15","MAP2K3","MAP3K3","MAP4K5","MAPKAPK3","NFE2","NSD1","PECAM1","PIK3CG","PINK1","PPM1F","PSME4","PTPRC","RASSF5","SIAH2","SKP1","SNCA","SQSTM1","STK4","SYK","TAB3","TAOK3","TERF2IP","TNIP1","UBQLN1","WBP2","WNK1","ZER1"
GO:0006952	4	defense response	44	1379	6.69459e-05	"ARPC5","BCL2L1","BNIP3L","CD36","CNPY3","CTSB","CYFIP2","DDX60","DPP4","F2R","FGR","FOXO4","HCK","HDAC4","HERC5","HERC6","IL6R","ISG15","LCN2","LGALS3","LXN","LYZ","MAP2K3","MAPKAPK3","MYO1F","PIK3CD","PIK3CG","PSME4","PTPRC","RSAD2","SAMHD1","SERPINA1","SKP1","SRPK2","SYK","TAB3","TANK","TFRC","TIAL1","TNIP1","TNRC6B","TRAT1","TREML1","WIPF1"
GO:0065009	3	regulation of molecular function	74	2759	6.92491e-05	"ACTN4","AMFR","ARG2","ARHGAP30","ARHGEF12","ARHGEF40","ARL1","BCL2L1","BCL2L13","CAMKK2","CAT","CCND2","CCNG1","CDKN1C","CLIC2","CORO1C","CTSB","CYFIP2","DAP","DPM2","EPB41","F2R","FBXO7","FGR","FIS1","FURIN","GAPVD1","GNAS","GPX1","GRPEL1","H2AFY","HCK","HDAC4","HERC5","IFI27","IFI6","IL6R","LXN","MAP2K3","MAP3K3","MAP4K5","MAPKAPK3","MED16","MYL4","NPRL3","NSD1","OAZ2","PBX1","PECAM1","PIK3CG"…
GO:0002764	6	immune response-regulating signaling pathway	22	501	7.09051e-05	"ARPC5","CD36","CNPY3","CTSB","CYFIP2","FGR","FOXO4","HCK","MAP2K3","MAPKAPK3","PIK3CD","PSME4","PTPRC","SKP1","STOML2","SYK","TAB3","TANK","TNIP1","TNRC6B","TRAT1","WIPF1"
GO:0020027	5	hemoglobin metabolic process	4	14	7.82104e-05	"AHSP","ALAS2","CAT","EPB42"
GO:0006778	5	porphyrin-containing compound metabolic process	6	43	9.34506e-05	"ALAS2","ANK1","BLVRB","FECH","HMBS","UROD"
GO:0010332	6	response to gamma radiation	7	62	9.74569e-05	"BCL2L1","ENTPD1","GPX1","IL6R","PNP","PTPRC","TOP1"
GO:0010647	6	positive regulation of cell communication	47	1534	9.82497e-05	"ACTN4","ADIPOR1","ARNTL","BCL2L1","CA2","CAT","CD36","CDKN1C","DDX60","DMTN","EIF2A","F2R","FGR","FIS1","FLCN","FURIN","GLIPR2","GNAS","GPR183","GPX1","IL6R","MAL","MAP2K3","MAP3K3","MAP4K5","MAPKAPK3","MFF","PECAM1","PIK3CG","PINK1","PPM1A","PSME4","PTPRC","RSAD2","SH3BGRL","SNCA","SQSTM1","STK4","SYK","TAB3","TAOK3","TCF7L2","TERF2IP","TFDP1","TRAT1","TSPAN5","WLS"
GO:0002679	4	respiratory burst involved in defense response	3	6	0.000100154	"HCK","PIK3CD","PIK3CG"
GO:0033157	7	regulation of intracellular protein transport	18	374	0.000104147	"BNIP3L","CD36","CYB5R1","DERL2","DMTN","FIS1","GCC2","IFI27","MFF","MXI1","NOLC1","OAZ2","PINK1","PPM1A","RHOU","STOM","TCF7L2","WIPF1"
GO:0008053	5	mitochondrial fusion	4	15	0.000105193	"FIS1","MFF","MFN2","STOML2"
GO:0009987	2	cellular process	259	13209	0.000110202	"ACSL6","ACTN4","ADIPOR1","AHSP","ALAS2","ALDH2","ALDH5A1","AMFR","ANK1","ANO6","ANPEP","AP2B1","ARG2","ARHGEF12","ARL1","ARL4A","ARNTL","ARPC5","BCL2L1","BCL2L13","BLOC1S6","BLVRB","BNIP3L","BPGM","CA1","CA2","CAMKK2","CAT","CCND2","CCNG1","CCT3","CD300LF","CD36","CD52","CDKN1C","CISD2","CLDN5","CLIC2","CLPP","CMAS","CMPK2","CNOT3","COG1","CORO1C","CPD","CPPED1","CSGALNACT1","CTSB","CYB5A","CYB5…
GO:0050776	5	regulation of immune response	31	864	0.000114146	"ARPC5","CD36","CNPY3","CTSB","CYFIP2","DPP4","FGR","FOXO4","GPX1","HCK","IL12RB1","LGALS3","MAP2K3","MAPKAPK3","MYO1F","PIK3CD","PNP","PSME4","PTPRC","RSAD2","SAMHD1","SKP1","STOML2","SYK","TAB3","TANK","TNIP1","TNRC6B","TRAT1","VIMP","WIPF1"
GO:0032386	6	regulation of intracellular transport	24	594	0.000121296	"BNIP3L","CD36","CLIC2","CYB5R1","DERL2","DMTN","F2R","FGR","FIS1","GCC2","IFI27","MFF","MXI1","NOLC1","OAZ2","PINK1","PPM1A","RHOU","SNCA","STOM","SYK","TCF7L2","TFDP1","WIPF1"
GO:0055076	9	transition metal ion homeostasis	10	135	0.000126958	"ALAS2","ANK1","EPB42","FAM65B","FECH","ISCU","LCN2","RHD","SLC25A37","TFRC"
GO:0043207	4	response to external biotic stimulus	30	829	0.000127098	"ALDH2","ARG2","BCL2L1","BNIP3L","CD36","CMPK2","DDX60","ENTPD1","F2R","FGR","GPX1","HCK","HERC5","IL6R","ISG15","LCN2","LYZ","MAP2K3","MAPKAPK3","MYO1F","ODC1","PIK3CD","PTPRC","RSAD2","SAMHD1","SERPINA1","SNCA","SYK","VIMP","WIPF1"
GO:0006779	6	porphyrin-containing compound biosynthetic process	5	29	0.000129764	"ALAS2","ANK1","FECH","HMBS","UROD"
GO:0002253	3	activation of immune response	20	451	0.000132419	"ARPC5","CD36","CNPY3","CTSB","CYFIP2","FGR","HCK","MAP2K3","MAPKAPK3","PIK3CD","PSME4","PTPRC","SKP1","STOML2","SYK","TAB3","TANK","TNIP1","TRAT1","WIPF1"
GO:0015671	5	oxygen transport	4	16	0.000138342	"HBB","HBD","HBM","HBQ1"
GO:0044710	3	single-organism metabolic process	104	4325	0.000139147	"ACSL6","ADIPOR1","ALAS2","ALDH2","ALDH5A1","ARG2","ARL1","BLVRB","BPGM","CA1","CA2","CAMKK2","CAT","CD36","CD52","CISD2","CLIC2","CMAS","CMPK2","CREG1","CSGALNACT1","CTSB","CYB5A","CYB5R1","CYB5R3","DAP3","DCK","DPM2","ECI2","ENTPD1","ETNK1","FAN1","FAXDC2","FBXO7","FECH","FIS1","FURIN","GCLC","GLRX5","GMPR","GNAS","GPX1","HBB","HCK","HDAC4","HMBS","HSDL2","ISCU","ISG15","KMO","MAP2K3","MAP3K3",…
GO:0006914	5	autophagy	10	137	0.000143385	"CISD2","CTSB","DAP","FBXO7","FIS1","FNBP1L","MFN2","PINK1","SQSTM1","UBQLN1"
GO:0009966	5	regulation of signal transduction	69	2583	0.00014764	"ACTN4","ADIPOR1","AP2B1","ARHGAP30","ARHGEF12","ARHGEF40","ARNTL","BCL2L1","CAT","CD36","CDKN1C","DDX60","DMTN","EIF2A","F2R","FGR","FIS1","FLCN","FURIN","GCLC","GLIPR2","GNAS","GPR183","GPX1","IFI6","IL6R","KANK2","LGALS3","MAL","MAP2K3","MAP3K3","MAP4K5","MAPKAPK3","MED16","MFF","MFN2","NPRL3","PECAM1","PIK3CG","PINK1","PPM1A","PPP1CB","PSME4","PTPRC","RGS10","RHOG","RHOU","RNF14","RSAD2","SCY…
GO:0006796	5	phosphate-containing compound metabolic process	54	1878	0.000148255	"ACSL6","ALDH5A1","BPGM","CAMKK2","CAT","CDKN1C","CMAS","CMPK2","CPPED1","CSGALNACT1","DCK","DNAJC6","DPM2","EIF2A","ENTPD1","ETNK1","F2R","FGR","GMPR","GNAS","GPX1","HCK","IL12RB1","KMO","MAP2K3","MAP3K3","MAP4K5","MAPKAPK3","MARK3","MPP1","NME4","PIK3CD","PIK3CG","PINK1","PNP","PPM1A","PPM1F","PPP1CB","PRDX4","PTPRC","RIOK3","SAMHD1","SCYL2","SNCA","SQSTM1","SRPK2","STK4","STOML2","SYK","TAB3",…
GO:0007005	4	mitochondrion organization	17	351	0.00014985	"BCL2L1","BNIP3L","CISD2","DAP3","FBXO7","FIS1","GCLC","IFI6","MFF","MFN2","MRPS15","MRPS18B (ENSG00000204568)","PINK1","PNP","SNCA","SQSTM1","STOML2"
GO:0051649	4	establishment of localization in cell	53	1834	0.000151983	"ACTN4","ALDH5A1","ANK1","AP2B1","ARL1","ARNTL","BLOC1S6","CD36","CNIH4","COG1","DERL2","DMTN","DNAJC6","F2R","FBXO7","FIS1","FNBP1L","FURIN","GCC2","GNAS","GRPEL1","HCK","HPS1","LCN2","LIN7C","MAL","MFF","MFN2","MYO1F","NAPA","PECAM1","PIK3CD","PIK3CG","PNP","PTPRC","RAB6A","RHOG","RPAIN","RPN2","SCYL2","SEC62","SERPINA1","SLC25A37","SNCA","SQSTM1","STOML2","SYK","SYNE2","TCF7L2","THOC7","TNPO1"…
GO:0048534	4	hematopoietic or lymphoid organ development	13	224	0.000157563	"AHSP","EPB42","FLCN","GLRX5","HBB","KLF1","LYL1","PBX1","PTPRC","SOX6","STK4","TAL1","TIPARP"
GO:0023056	5	positive regulation of signaling	46	1526	0.000170926	"ACTN4","ADIPOR1","ARNTL","BCL2L1","CA2","CAT","CD36","CDKN1C","DDX60","DMTN","EIF2A","F2R","FGR","FIS1","FLCN","FURIN","GLIPR2","GNAS","GPR183","GPX1","IL6R","MAL","MAP2K3","MAP3K3","MAP4K5","MAPKAPK3","MFF","PECAM1","PIK3CG","PINK1","PPM1A","PSME4","PTPRC","RSAD2","SH3BGRL","SNCA","STK4","SYK","TAB3","TAOK3","TCF7L2","TERF2IP","TFDP1","TRAT1","TSPAN5","WLS"
GO:1901566	5	organonitrogen compound biosynthetic process	24	608	0.000172152	"ALAS2","ANK1","ARG2","CMPK2","CSGALNACT1","DCK","FECH","FURIN","GCLC","GMPR","GNAS","HAGH","HMBS","KMO","NME4","OAT","OAZ2","ODC1","PNP","QDPR","SNCA","STOML2","TBPL1","UROD"
GO:2001169	9	regulation of ATP biosynthetic process	3	7	0.000173011	"ENTPD1","FLCN","PINK1"
GO:0045730	4	respiratory burst	4	17	0.00017844	"CD52","HCK","PIK3CD","PIK3CG"
GO:0033014	6	tetrapyrrole biosynthetic process	5	32	0.000210847	"ALAS2","ANK1","FECH","HMBS","UROD"
GO:0080134	5	regulation of response to stress	42	1367	0.000225427	"ANO6","AP2B1","ARNTL","BCL2L1","CD36","CNPY3","CTSB","DDX60","DMTN","F2R","FECH","FGR","GPX1","GYPA","HBB","HCK","HERC5","IL12RB1","MAP2K3","MAP3K3","MAP4K5","MAPKAPK3","MYO1F","PIK3CG","PINK1","PNP","PSME4","SAMHD1","SESN3","SKP1","SNCA","SQSTM1","STOM","SYK","TAB3","TANK","TAOK3","TERF2IP","TMEM39B","TNIP1","UBQLN1","VIMP"
GO:0045978	8	negative regulation of nucleoside metabolic process	4	18	0.000226293	"ENTPD1","FLCN","HDAC4","SNCA"
GO:0009607	3	response to biotic stimulus	30	859	0.000234725	"ALDH2","ARG2","BCL2L1","BNIP3L","CD36","CMPK2","DDX60","ENTPD1","F2R","FGR","GPX1","HCK","HERC5","IL6R","ISG15","LCN2","LYZ","MAP2K3","MAPKAPK3","MYO1F","ODC1","PIK3CD","PTPRC","RSAD2","SAMHD1","SERPINA1","SNCA","SYK","VIMP","WIPF1"
GO:0044765	3	single-organism transport	77	3017	0.000240651	"ACSL6","ACTN4","ALAS2","ALDH5A1","ANK1","ANO6","ARL1","ARNTL","BLOC1S6","CA1","CA2","CD36","CLIC2","CNIH4","COG1","CORO1C","CYB5A","DERL2","DMTN","DNAJC6","F2R","FBXO7","FIS1","FNBP1L","FURIN","GCC2","GNAS","GRPEL1","HBB","HBD","HBM","HBQ1","HCK","HPS1","LCN2","LIN7C","LRRC8A","MAL","MFF","MFN2","MYO1F","NAPA","NME4","OSBP2","PCTP","PECAM1","PIK3CD","PIK3CG","PLP2","PNP","PTPRC","RAB6A","RHCE","…
GO:0042168	4	heme metabolic process	5	33	0.000244989	"ALAS2","BLVRB","FECH","HMBS","UROD"
GO:1902578	3	single-organism localization	81	3218	0.00024752	"ACSL6","ACTN4","ALAS2","ALDH5A1","ANK1","ANO6","ARL1","ARNTL","BLOC1S6","CA1","CA2","CD36","CLIC2","CNIH4","COG1","CORO1C","CYB5A","DERL2","DMTN","DNAJC6","F2R","FBXO7","FIS1","FNBP1L","FOPNL","FURIN","GCC2","GNAS","GRPEL1","GYPA","HBB","HBD","HBM","HBQ1","HCK","HPS1","LCN2","LIN7C","LRRC8A","MAL","MFF","MFN2","MXI1","MYO1F","NAPA","NME4","OSBP2","PCTP","PECAM1","PIK3CD","PIK3CG","PLP2","PNP","P…
GO:1902531	6	regulation of intracellular signal transduction	45	1512	0.000268733	"ACTN4","ADIPOR1","ARHGAP30","ARHGEF12","ARHGEF40","ARNTL","BCL2L1","CAT","CD36","DDX60","F2R","FGR","FIS1","FLCN","GLIPR2","GNAS","GPR183","GPX1","IL6R","MAP2K3","MAP3K3","MAP4K5","MAPKAPK3","MFN2","NPRL3","PECAM1","PIK3CG","PINK1","PPM1A","PTPRC","RHOG","RHOU","SESN3","SQSTM1","STK4","SYK","TAB3","TAOK3","TCF7L2","TERF2IP","TNIP1","TRAT1","UBQLN1","VIMP","WLS"
GO:0006955	3	immune response	38	1205	0.000275785	"ARPC5","BCL2L1","CD36","CNPY3","CTSB","CYFIP2","DDX60","FGR","FOXO4","GPR183","HCK","HERC5","HERC6","ICOS","IFI6","IGSF6","IL6R","ISG15","LCN2","LGALS3","LST1","MAP2K3","MAPKAPK3","PIK3CD","PIK3CG","PNP","PSME4","RSAD2","SAMHD1","SKP1","SRPK2","SYK","TAB3","TANK","TNRC6B","TRAT1","TREML1","WIPF1"
GO:0007596	5	blood coagulation	20	477	0.000276801	"ACTN4","ANO6","BLOC1S6","CD36","ENTPD1","F2R","FGR","GNAS","HBB","HBD","HPS1","MFN2","NFE2","PECAM1","PIK3CG","RHOG","SELPLG","SERPINA1","SLC7A5","SYK"
GO:0050817	4	coagulation	20	477	0.000276801	"ACTN4","ANO6","BLOC1S6","CD36","ENTPD1","F2R","FGR","GNAS","HBB","HBD","HPS1","MFN2","NFE2","PECAM1","PIK3CG","RHOG","SELPLG","SERPINA1","SLC7A5","SYK"
GO:0050778	6	positive regulation of immune response	23	592	0.000294451	"ARPC5","CD36","CNPY3","CTSB","CYFIP2","FGR","HCK","IL12RB1","MAP2K3","MAPKAPK3","PIK3CD","PNP","PSME4","PTPRC","RSAD2","SKP1","STOML2","SYK","TAB3","TANK","TNIP1","TRAT1","WIPF1"
GO:0006793	4	phosphorus metabolic process	54	1931	0.000297868	"ACSL6","ALDH5A1","BPGM","CAMKK2","CAT","CDKN1C","CMAS","CMPK2","CPPED1","CSGALNACT1","DCK","DNAJC6","DPM2","EIF2A","ENTPD1","ETNK1","F2R","FGR","GMPR","GNAS","GPX1","HCK","IL12RB1","KMO","MAP2K3","MAP3K3","MAP4K5","MAPKAPK3","MARK3","MPP1","NME4","PIK3CD","PIK3CG","PINK1","PNP","PPM1A","PPM1F","PPP1CB","PRDX4","PTPRC","RIOK3","SAMHD1","SCYL2","SNCA","SQSTM1","SRPK2","STK4","STOML2","SYK","TAB3",…
GO:0032879	4	regulation of localization	65	2456	0.000312559	"ACSL6","ACTN4","ANO6","ANPEP","ARG2","ARNTL","BCL2L1","BNIP3L","CA2","CD36","CLIC2","CORO1C","CYB5R1","DERL2","DMTN","DNAJC6","ENTPD1","F2R","FGR","FIS1","FLCN","FURIN","GAPVD1","GCC2","GLIPR2","GNAS","HCK","HDAC4","IFI27","IL6R","KEL","LGALS3","MFF","MPP1","MXI1","MYO1F","NAPA","NOLC1","OAZ2","PECAM1","PIK3CD","PIK3CG","PINK1","PPM1A","PPM1F","PTPRC","RASSF5","RHOG","RHOU","RSAD2","SCYL2","SLC2…
GO:0007599	5	hemostasis	20	482	0.000316652	"ACTN4","ANO6","BLOC1S6","CD36","ENTPD1","F2R","FGR","GNAS","HBB","HBD","HPS1","MFN2","NFE2","PECAM1","PIK3CG","RHOG","SELPLG","SERPINA1","SLC7A5","SYK"
GO:0051716	3	cellular response to stimulus	71	2755	0.000340339	"ACSL6","ALDH2","AMFR","ARG2","ARNTL","BCL2L1","CA2","CAT","CCND2","CCNG1","CD36","CMPK2","CPD","CTSB","DAP","DERL2","DMTN","EIF2A","ENTPD1","FAN1","FECH","FGR","FOXO4","GNAS","GPX1","HCK","HDAC4","HMBS","IL12RB1","ISG15","KLF1","LCN2","MAP2K3","MAP4K5","MAPKAPK3","NPRL3","PIK3CG","PINK1","PNP","POLL","PPM1A","PPM1F","PSME4","QDPR","RBM38","RPAIN","SEC62","SELPLG","SLC2A1","SNCA","SOX6","SQSTM1",…
GO:0009200	7	deoxyribonucleoside triphosphate metabolic process	4	20	0.000348597	"CMPK2","PNP","SAMHD1","TBPL1"
GO:0015669	4	gas transport	4	20	0.000348597	"HBB","HBD","HBM","HBQ1"
GO:0044281	4	small molecule metabolic process	60	2228	0.000356011	"ACSL6","ADIPOR1","ALAS2","ALDH2","ALDH5A1","ARG2","BLVRB","BPGM","CA1","CA2","CAT","CD36","CMAS","CMPK2","CSGALNACT1","CYB5A","CYB5R1","CYB5R3","DCK","DPM2","ECI2","ENTPD1","ETNK1","FAXDC2","FECH","GCLC","GMPR","GNAS","GPX1","HBB","HMBS","ISCU","KMO","MPP1","NDUFB5","NME4","NPL","OAT","OAZ2","ODC1","PCTP","PIK3CD","PIK3CG","PNP","PPP1CB","PRDX4","PSME4","QDPR","SAMHD1","SLC22A4","SLC25A37","SLC2…
GO:0055080	7	cation homeostasis	22	563	0.000367768	"ALAS2","ANK1","CA2","CD52","EPB42","F2R","FAM65B","FECH","FIS1","GNAS","ISCU","KEL","LCN2","PIK3CG","PTPRC","RHD","SLC25A37","SLC4A1","SNCA","STOML2","TFRC","XK"
GO:0070201	6	regulation of establishment of protein localization	29	843	0.000382187	"ARNTL","BCL2L1","BNIP3L","CD36","CYB5R1","DERL2","DMTN","F2R","FGR","FIS1","GAPVD1","GCC2","GNAS","IFI27","MFF","MXI1","NOLC1","OAZ2","PINK1","PPM1A","RHOG","RHOU","RSAD2","SLC2A1","STOM","SYK","TCF7L2","TFDP1","WIPF1"
GO:0009605	3	response to external stimulus	46	1583	0.000387703	"ACSL6","ALDH2","ARG2","BCL2L1","BNIP3L","CAT","CD36","CMPK2","CTSB","DAP","DDX60","ENTPD1","F2R","FECH","FGR","GPX1","HCK","HDAC4","HERC5","HMBS","IL6R","ISG15","LCN2","LXN","LYZ","MAP2K3","MAPKAPK3","MYO1F","NPRL3","ODC1","PIK3CD","PPP1CB","PTPRC","RSAD2","SAMHD1","SERPINA1","SLC2A1","SNCA","SQSTM1","SYK","TCF7L2","TFRC","UBQLN1","VIM","VIMP","WIPF1"
GO:0052547	6	regulation of peptidase activity	18	417	0.000393983	"BCL2L1","BCL2L13","CYFIP2","DAP","F2R","FIS1","FURIN","GPX1","IFI27","IFI6","LXN","PINK1","PPM1F","PSME4","SERPINA1","SERPINI1","SIAH2","SNCA"
GO:0006782	7	protoporphyrinogen IX biosynthetic process	3	9	0.000404605	"ALAS2","HMBS","UROD"
GO:0000422	5	mitochondrion degradation	5	37	0.0004251	"CISD2","FBXO7","FIS1","PINK1","SQSTM1"
GO:0035556	6	intracellular signal transduction	50	1783	0.000482302	"ARHGAP30","ARHGEF12","ARL1","ARL4A","ARPC5","BCL2L1","CAMKK2","CD36","CLIC2","CNIH4","CTNNAL1","CYFIP2","DMTN","FIS1","FLCN","FOXO4","GPX1","HDAC4","MAP2K3","MAP3K3","MAP4K5","MAPKAPK3","PECAM1","PIK3CD","PIK3CG","PINK1","PNP","PPM1F","PPP1CB","PSME4","RAB6A","RASSF5","RBM38","RHOG","RHOU","RUNDC3A","SIAH2","SQSTM1","SRPK2","STK4","SYK","TAB3","TANK","TAOK3","TFDP1","TNRC6B","TRAT1","TREML1","WI…
GO:0031325	6	positive regulation of cellular metabolic process	74	2942	0.000510325	"ACSL6","ARNTL","BCL2L13","CAMKK2","CAT","CCND2","CD36","CDKN1C","CYFIP2","DAP","EIF2A","ELL2","F2R","FGR","FIS1","FLCN","FOXO4","FURIN","GCLC","GLIPR2","GNAS","GPR183","HBB","HDAC4","IFI27","IL6R","KLF1","LYL1","MAML2","MAP2K3","MAP3K3","MAP4K5","MAPKAPK3","MED16","NFE2","NOLC1","NSD1","PBX1","PCGF5","PECAM1","PIK3CG","PINK1","PNP","PPM1A","PPM1F","PSME4","PTPRC","RASSF5","RHOG","RNF10","RNF14",…
GO:0006783	5	heme biosynthetic process	4	22	0.00051208	"ALAS2","FECH","HMBS","UROD"
GO:0045184	4	establishment of protein localization	40	1337	0.0005453	"ACTN4","ANK1","AP2B1","ARNTL","BLOC1S6","CD36","CNIH4","COG1","CORO1C","DERL2","DMTN","F2R","FBXO7","FIS1","GCC2","GNAS","GRPEL1","H2AFY","HPS1","LIN7C","MAL","MFF","MFN2","NAPA","PNP","RAB6A","RHOG","RPAIN","RPN2","SEC62","SELENBP1","SYK","TCF7L2","TFRC","TNPO1","TRAK2","TSPAN5","VIMP","VPS33B","WBP2"
GO:0051234	3	establishment of localization	93	3912	0.00055905	"ACSL6","ACTN4","ALAS2","ALDH5A1","ANK1","ANO6","AP2B1","ARL1","ARNTL","BCL2L1","BLOC1S6","CA1","CA2","CCT3","CD36","CLIC2","CNIH4","COG1","CORO1C","CYB5A","DERL2","DMTN","DNAJC6","DPP4","F2R","FBXO7","FIS1","FNBP1L","FURIN","GAPVD1","GCC2","GNAS","GRPEL1","H2AFY","HBB","HBD","HBM","HBQ1","HCK","HPS1","IGF2BP2","LCN2","LIN7C","LRRC8A","MAL","MAPKAPK3","MFF","MFN2","MYO1F","NAPA","NDUFB5","NME4","…
GO:0098771	7	inorganic ion homeostasis	22	581	0.000561488	"ALAS2","ANK1","CA2","CD52","EPB42","F2R","FAM65B","FECH","FIS1","GNAS","ISCU","KEL","LCN2","PIK3CG","PTPRC","RHD","SLC25A37","SLC4A1","SNCA","STOML2","TFRC","XK"
GO:0006591	6	ornithine metabolic process	3	10	0.000570577	"ARG2","OAT","ODC1"
GO:1903579	9	negative regulation of ATP metabolic process	3	10	0.000570577	"ENTPD1","FLCN","SNCA"
GO:0051707	3	response to other organism	20	506	0.000585927	"BCL2L1","BNIP3L","CD36","DDX60","FGR","GPX1","HCK","HERC5","IL6R","ISG15","LCN2","LYZ","MYO1F","ODC1","PIK3CD","PTPRC","RSAD2","SAMHD1","SYK","WIPF1"
GO:0043067	6	regulation of programmed cell death	45	1568	0.000587519	"ACTN4","ALDH2","ANO6","ARHGEF12","BCL2L1","BCL2L13","BNIP3L","CAT","CCNG1","CTSB","DAP","DIP2A","F2R","FIS1","FLCN","GCLC","GPX1","HCK","HDAC4","IFI27","IFI6","KANK2","LGALS3","MAL","MAP2K3","MAP4K5","MFF","NME4","PIK3CG","PINK1","PNP","PPM1F","PSME4","PTPRC","SIAH2","SNCA","SQSTM1","SRPK2","STK4","TAOK3","TCF7L2","TFDP1","UBQLN1","VIMP","ZNF346"
GO:0071702	5	organic substance transport	53	1940	0.000594829	"ACSL6","ACTN4","ANK1","ANO6","AP2B1","ARNTL","BLOC1S6","CA1","CA2","CD36","CNIH4","COG1","DERL2","DMTN","F2R","FBXO7","FIS1","GCC2","GNAS","GRPEL1","HBB","HPS1","IGF2BP2","LIN7C","MAL","MFF","MFN2","NAPA","NME4","OSBP2","PCTP","PNP","RAB6A","RHOG","RPAIN","RPN2","SEC62","SELENBP1","SLC22A4","SLC2A1","SLC4A1","SLC6A8","SLC7A5","SNCA","SYK","TCF7L2","TFRC","THOC7","TNPO1","TRAK2","VIMP","VPS33B","…
GO:0030218	7	erythrocyte differentiation	6	60	0.000599267	"AHSP","ALAS2","FECH","KLF1","SOX6","TAL1"
GO:1903578	8	regulation of ATP metabolic process	4	23	0.000611455	"ENTPD1","FLCN","PINK1","SNCA"
GO:0055065	8	metal ion homeostasis	20	510	0.000646203	"ALAS2","ANK1","CD52","EPB42","F2R","FAM65B","FECH","FIS1","GNAS","ISCU","KEL","LCN2","PIK3CG","PTPRC","RHD","SLC25A37","SNCA","STOML2","TFRC","XK"
GO:0051247	7	positive regulation of protein metabolic process	42	1443	0.000686192	"BCL2L13","CAMKK2","CCND2","CD36","CYFIP2","DAP","F2R","FIS1","FLCN","FURIN","GCLC","GLIPR2","GNAS","GPR183","HDAC4","IFI27","IL6R","MAP2K3","MAP3K3","MAP4K5","MAPKAPK3","NFE2","OAZ2","PECAM1","PIK3CG","PINK1","PPM1F","PSME4","PTPRC","RASSF5","SKP1","SNCA","SQSTM1","STK4","SYK","TAB3","TAOK3","TCF7L2","TERF2IP","TIPARP","UBQLN1","WBP2"
GO:0032880	5	regulation of protein localization	31	963	0.000734992	"ARNTL","BCL2L1","BNIP3L","CD36","CYB5R1","DERL2","DMTN","F2R","FGR","FIS1","FLCN","GAPVD1","GCC2","GNAS","IFI27","MFF","MXI1","NOLC1","OAZ2","PINK1","PPM1A","RASSF5","RHOG","RHOU","RSAD2","SLC2A1","STOM","SYK","TCF7L2","TFDP1","WIPF1"
GO:0051188	5	cofactor biosynthetic process	9	139	0.000736944	"ACSL6","ALAS2","ANK1","FECH","HMBS","KMO","PNP","QDPR","UROD"
GO:0044767	3	single-organism developmental process	111	4894	0.000788038	"ACSL6","AHSP","ALAS2","ALDH2","ALDH5A1","AMFR","ANK1","ANPEP","ARG2","ARL4A","ARNTL","BCL2L1","BLOC1S6","BPGM","CA2","CAT","CCND2","CCNG1","CD300LF","CD36","CDKN1C","CISD2","CNOT3","CREG1","CTSB","DIP2A","DMTN","DPCD","EIF4E2","EPB42","FAM65B","FECH","FGR","FIS1","FLCN","FNBP1L","FOPNL","FOXO4","FURIN","GLRX5","GNAS","GPR183","GPX1","HBB","HCK","HDAC4","HECA","HERC6","HMBS","HPS1","IL6R","KEL","…
GO:2001236	7	regulation of extrinsic apoptotic signaling pathway	10	170	0.000803064	"BCL2L1","GCLC","GPX1","IFI6","LGALS3","MAL","PTPRC","SIAH2","STK4","TCF7L2"
GO:0050790	4	regulation of catalytic activity	59	2252	0.000803706	"ARG2","ARHGAP30","ARHGEF12","ARHGEF40","ARL1","BCL2L1","BCL2L13","CAMKK2","CCND2","CCNG1","CDKN1C","CORO1C","CTSB","CYFIP2","DAP","DPM2","F2R","FBXO7","FGR","FIS1","FURIN","GAPVD1","GNAS","GPX1","GRPEL1","H2AFY","HERC5","IFI27","IFI6","LXN","MAP2K3","MAP3K3","MAP4K5","MAPKAPK3","MYL4","NPRL3","OAZ2","PECAM1","PIK3CG","PINK1","PPM1F","PSME4","PTPRC","RAB6A","RGS10","RHOG","RUNDC3A","SERPINA1","SE…
GO:0034097	5	response to cytokine	17	407	0.000818952	"ARG2","BCL2L1","CPD","CTSB","ENTPD1","HDAC4","HMBS","IFI27","IL12RB1","IL6R","ISG15","LCN2","MAPKAPK3","PECAM1","SELPLG","SERPINA1","SNCA"
GO:0043065	8	positive regulation of apoptotic process	23	638	0.000825515	"ANO6","ARHGEF12","BCL2L1","BCL2L13","BNIP3L","DAP","F2R","FIS1","FLCN","HDAC4","IFI27","MAL","MFF","PINK1","PPM1F","PTPRC","SNCA","SQSTM1","SRPK2","STK4","TCF7L2","TFDP1","ZNF346"
GO:0044093	4	positive regulation of molecular function	48	1733	0.000827884	"ACTN4","AMFR","ARHGAP30","ARHGEF12","ARHGEF40","ARL1","BCL2L13","CAMKK2","CAT","CCND2","CLIC2","CORO1C","CYFIP2","DAP","EPB41","F2R","FGR","FIS1","GAPVD1","GNAS","HDAC4","IFI27","IL6R","MAP2K3","MAP3K3","MAP4K5","MAPKAPK3","MED16","MYL4","NPRL3","PIK3CG","PINK1","PPM1F","PSME4","PTPRC","RAB6A","RGS10","RHOG","RUNDC3A","SKP1","SNCA","STK4","SYK","TAB3","TAOK3","TCF7L2","TERF2IP","TPM1"
GO:1902882	6	regulation of response to oxidative stress	6	64	0.000846877	"CD36","GPX1","PINK1","SESN3","SNCA","UBQLN1"
GO:0001836	6	release of cytochrome c from mitochondria	4	25	0.000849925	"BCL2L1","FIS1","IFI6","MFF"
GO:0035162	5	embryonic hemopoiesis	4	25	0.000849925	"KLF1","PBX1","STK4","TAL1"
GO:1902750	8	negative regulation of cell cycle G2/M phase transition	4	25	0.000849925	"CCNG1","FOXO4","H2AFY","TAOK3"
GO:0001932	8	regulation of protein phosphorylation	38	1280	0.000871239	"CAMKK2","CCND2","CCNG1","CD36","CDKN1C","CORO1C","DMTN","F2R","FBXO7","FECH","FGR","FLCN","GLIPR2","GNAS","GPR183","H2AFY","HBB","HERC5","IL6R","MAP2K3","MAP3K3","MAP4K5","MAPKAPK3","NSD1","PECAM1","PIK3CG","PINK1","PPM1F","PTPRC","SNCA","SQSTM1","STK4","SYK","TAB3","TAOK3","TERF2IP","TNIP1","WNK1"
GO:0042981	7	regulation of apoptotic process	44	1552	0.000871413	"ACTN4","ALDH2","ANO6","ARHGEF12","BCL2L1","BCL2L13","BNIP3L","CAT","CCNG1","CTSB","DAP","DIP2A","F2R","FIS1","FLCN","GCLC","GPX1","HCK","HDAC4","IFI27","IFI6","LGALS3","MAL","MAP2K3","MAP4K5","MFF","NME4","PIK3CG","PINK1","PNP","PPM1F","PSME4","PTPRC","SIAH2","SNCA","SQSTM1","SRPK2","STK4","TAOK3","TCF7L2","TFDP1","UBQLN1","VIMP","ZNF346"
GO:0010952	7	positive regulation of peptidase activity	10	172	0.000878532	"BCL2L13","CYFIP2","DAP","F2R","FIS1","IFI27","PINK1","PPM1F","PSME4","SNCA"
GO:0010942	6	positive regulation of cell death	24	682	0.0008919	"ANO6","ARHGEF12","BCL2L1","BCL2L13","BNIP3L","DAP","F2R","FIS1","FLCN","HBB","HDAC4","IFI27","MAL","MFF","PINK1","PPM1F","PTPRC","SNCA","SQSTM1","SRPK2","STK4","TCF7L2","TFDP1","ZNF346"
GO:0010999	6	regulation of eIF2 alpha phosphorylation by heme	2	3	0.000893566	"FECH","HBB"
GO:0035747	6	natural killer cell chemotaxis	2	3	0.000893566	"PIK3CD","PIK3CG"
GO:0072672	5	neutrophil extravasation	2	3	0.000893566	"PIK3CD","PIK3CG"
GO:2001170	10	negative regulation of ATP biosynthetic process	2	3	0.000893566	"ENTPD1","FLCN"
GO:2001233	6	regulation of apoptotic signaling pathway	17	411	0.000911745	"BCL2L1","FIS1","FLCN","GCLC","GPX1","IFI6","LGALS3","MAL","MFF","PINK1","PTPRC","SIAH2","STK4","TCF7L2","TFDP1","UBQLN1","VIMP"
GO:0043068	7	positive regulation of programmed cell death	23	644	0.000935398	"ANO6","ARHGEF12","BCL2L1","BCL2L13","BNIP3L","DAP","F2R","FIS1","FLCN","HDAC4","IFI27","MAL","MFF","PINK1","PPM1F","PTPRC","SNCA","SQSTM1","SRPK2","STK4","TCF7L2","TFDP1","ZNF346"
GO:0032502	2	developmental process	118	5294	0.000967462	"ACSL6","AHSP","ALAS2","ALDH2","ALDH5A1","AMFR","ANK1","ANO6","ANPEP","ARG2","ARL4A","ARNTL","BCL2L1","BLOC1S6","BPGM","CA2","CAT","CCND2","CCNG1","CD300LF","CD36","CDKN1C","CISD2","CNOT3","CREG1","CSGALNACT1","CTSB","DIP2A","DMTN","DPCD","EIF4E2","EPB42","F2R","FAM65B","FECH","FGR","FIS1","FLCN","FNBP1L","FOPNL","FOXO4","FURIN","GLRX5","GNAS","GPR183","GPX1","HBB","HCK","HDAC4","HECA","HERC6","H…
GO:0030194	7	positive regulation of blood coagulation	4	26	0.000990817	"ANO6","CD36","DMTN","F2R"
GO:1900048	6	positive regulation of hemostasis	4	26	0.000990817	"ANO6","CD36","DMTN","F2R"
GO:0050801	6	ion homeostasis	22	607	0.000995881	"ALAS2","ANK1","CA2","CD52","EPB42","F2R","FAM65B","FECH","FIS1","GNAS","ISCU","KEL","LCN2","PIK3CG","PTPRC","RHD","SLC25A37","SLC4A1","SNCA","STOML2","TFRC","XK"
GO:0015696	6	ammonium transport	6	66	0.000996994	"RHCE","RHD","SLC22A4","SLC6A8","SNCA","SYK"
GO:0033013	5	tetrapyrrole metabolic process	6	66	0.000996994	"ALAS2","ANK1","BLVRB","FECH","HMBS","UROD"
GO:0043249	6	erythrocyte maturation	3	12	0.00101937	"EPB42","KLF1","TAL1"
GO:0090141	6	positive regulation of mitochondrial fission	3	12	0.00101937	"FIS1","MFF","PINK1"
GO:1900025	7	negative regulation of substrate adhesion-dependent cell spreading	3	12	0.00101937	"ACTN4","CORO1C","DMTN"
GO:0006144	6	purine nucleobase metabolic process	5	45	0.00106381	"CAT","DCK","GMPR","GPX1","PNP"
GO:0030335	7	positive regulation of cell migration	16	380	0.00106431	"ACTN4","ANO6","DMTN","F2R","FGR","FURIN","GLIPR2","HDAC4","IL6R","LGALS3","MYO1F","PECAM1","PIK3CD","PPM1F","PTPRC","SYNE2"
GO:2000116	8	regulation of cysteine-type endopeptidase activity	12	241	0.00109161	"BCL2L1","BCL2L13","CYFIP2","DAP","F2R","FIS1","GPX1","IFI27","IFI6","PPM1F","SIAH2","SNCA"
GO:0002252	3	immune effector process	18	456	0.00110702	"ARPC5","BNIP3L","CYFIP2","DDX60","FGR","GPR183","HCK","HERC5","IL6R","ISG15","MYO1F","PIK3CD","PIK3CG","PTPRC","RSAD2","SAMHD1","SYK","WIPF1"
GO:0051223	6	regulation of protein transport	26	776	0.0011191	"ARNTL","BNIP3L","CD36","CYB5R1","DERL2","DMTN","F2R","FGR","FIS1","GAPVD1","GCC2","GNAS","IFI27","MFF","MXI1","NOLC1","OAZ2","PINK1","PPM1A","RHOU","RSAD2","SLC2A1","STOM","SYK","TCF7L2","WIPF1"
GO:0002758	5	innate immune response-activating signal transduction	12	242	0.0011311	"CD36","CNPY3","CTSB","HCK","MAP2K3","MAPKAPK3","PSME4","SKP1","SYK","TAB3","TANK","TNIP1"
GO:0071900	8	regulation of protein serine/threonine kinase activity	18	457	0.00113458	"CCND2","CCNG1","CDKN1C","FBXO7","H2AFY","HERC5","MAP2K3","MAP3K3","MAP4K5","MAPKAPK3","PIK3CG","PTPRC","SNCA","STK4","SYK","TAB3","TAOK3","WNK1"
GO:0032355	6	response to estradiol	11	210	0.00116151	"ALDH2","CAT","CCND2","CD36","GPX1","HMBS","IFI27","RNF14","SERPINA1","UROD","VIM"
GO:0065007	2	biological regulation	225	11416	0.00116792	"ACSL6","ACTN4","ADIPOR1","AHSP","ALAS2","ALDH2","ALDH5A1","AMFR","ANK1","ANO6","ANPEP","AP2B1","ARG2","ARHGAP30","ARHGEF12","ARHGEF40","ARL1","ARL4A","ARNTL","ARPC5","BCL2L1","BCL2L13","BLOC1S6","BNIP3L","CA2","CAMKK2","CAT","CCND2","CCNG1","CD36","CD52","CDKN1C","CISD2","CLIC2","CMTM5","CNIH4","CNOT3","CNPY3","CORO1C","CREG1","CTNNAL1","CTSB","CYB5R1","CYFIP2","DAP","DAP3","DDX60","DERL2","DIP2…
GO:0044267	5	cellular protein metabolic process	79	3283	0.00119527	"AHSP","AMFR","ANPEP","BNIP3L","CAMKK2","CCT3","CMAS","DAP3","DCAF12","DNAJC6","DPM2","EIF2A","EIF3L","EIF4E2","EIF5","EPB42","F2R","FBXO7","FGR","FKBP5","FURIN","GPX1","GRPEL1","GSPT1","HCK","HDAC4","HERC5","HERC6","HMBS","IL12RB1","ISG15","MAP2K3","MAP3K3","MAP4K5","MAPKAPK3","MARCH6","MARCH8","MARK3","MRPS15","MRPS18B (ENSG00000204568)","NPL","NSD1","OSTC","PIK3CD","PIK3CG","PINK1","PPM1A","PP…
GO:0044237	3	cellular metabolic process	175	8484	0.00119749	"ACSL6","ADIPOR1","AHSP","ALAS2","ALDH2","ALDH5A1","AMFR","ANK1","ANPEP","ARG2","ARL1","ARNTL","BLVRB","BNIP3L","BPGM","CA1","CA2","CAMKK2","CAT","CCT3","CD36","CDKN1C","CISD2","CMAS","CMPK2","CNOT3","CPPED1","CSGALNACT1","CTSB","CYB5A","CYB5R3","DAP","DAP3","DBR1","DCAF12","DCK","DERL2","DNAJC6","DPM2","ECI2","EIF2A","EIF3L","EIF4E2","EIF5","ELL2","ENTPD1","EPB42","ETNK1","F2R","FAN1","FAXDC2","…
GO:0032270	7	positive regulation of cellular protein metabolic process	39	1349	0.00121845	"BCL2L13","CAMKK2","CCND2","CD36","CYFIP2","DAP","F2R","FIS1","FLCN","FURIN","GCLC","GLIPR2","GNAS","GPR183","HDAC4","IFI27","IL6R","MAP2K3","MAP3K3","MAP4K5","MAPKAPK3","NFE2","PECAM1","PIK3CG","PINK1","PPM1F","PSME4","PTPRC","RASSF5","SKP1","SNCA","SQSTM1","STK4","SYK","TAB3","TAOK3","TERF2IP","UBQLN1","WBP2"
GO:0010941	5	regulation of cell death	46	1675	0.00127626	"ACTN4","ALDH2","ANO6","ARHGEF12","BCL2L1","BCL2L13","BNIP3L","CAT","CCNG1","CTSB","DAP","DIP2A","F2R","FIS1","FLCN","GCLC","GPX1","HBB","HCK","HDAC4","IFI27","IFI6","KANK2","LGALS3","MAL","MAP2K3","MAP4K5","MFF","NME4","PIK3CG","PINK1","PNP","PPM1F","PSME4","PTPRC","SIAH2","SNCA","SQSTM1","SRPK2","STK4","TAOK3","TCF7L2","TFDP1","UBQLN1","VIMP","ZNF346"
GO:0044699	2	single-organism process	234	11981	0.00131713	"ACSL6","ACTN4","ADIPOR1","AHSP","ALAS2","ALDH2","ALDH5A1","AMFR","ANK1","ANO6","ANPEP","AP2B1","ARG2","ARHGEF12","ARL1","ARL4A","ARNTL","ARPC5","BCL2L1","BCL2L13","BLOC1S6","BLVRB","BNIP3L","BPGM","CA1","CA2","CAMKK2","CAT","CCND2","CCNG1","CCT3","CD300LF","CD36","CD52","CDKN1C","CISD2","CLDN5","CLIC2","CMAS","CMPK2","CNIH4","CNOT3","COG1","CORO1C","CREG1","CSGALNACT1","CTSB","CYB5A","CYB5R1","C…
GO:0071704	3	organic substance metabolic process	182	8902	0.00133171	"ACSL6","ADIPOR1","AHSP","ALAS2","ALDH2","ALDH5A1","AMFR","ANK1","ANPEP","ARG2","ARNTL","BCL2L13","BLVRB","BNIP3L","BPGM","CAMKK2","CAT","CCT3","CD36","CDKN1C","CLPP","CMAS","CMPK2","CNOT3","CPD","CPVL","CSGALNACT1","CTSB","CYB5A","CYB5R1","CYB5R3","CYFIP2","DAP","DAP3","DBR1","DCAF12","DCK","DERL2","DNAJC6","DPM2","DPP4","ECI2","EIF2A","EIF3L","EIF4E2","EIF5","ELL2","ENTPD1","EPB42","ERAP2","ETN…
GO:0032388	6	positive regulation of intracellular transport	15	353	0.00138168	"CYB5R1","F2R","FGR","FIS1","MFF","OAZ2","PINK1","PPM1A","RHOU","SNCA","STOM","SYK","TCF7L2","TFDP1","WIPF1"
GO:0023051	4	regulation of signaling	72	2946	0.00138225	"ACTN4","ADIPOR1","AP2B1","ARHGAP30","ARHGEF12","ARHGEF40","ARNTL","BCL2L1","CA2","CAT","CD36","CDKN1C","DDX60","DMTN","EIF2A","F2R","FGR","FIS1","FLCN","FURIN","GCLC","GLIPR2","GNAS","GPR183","GPX1","IFI6","IL6R","KANK2","LGALS3","MAL","MAP2K3","MAP3K3","MAP4K5","MAPKAPK3","MED16","MFF","MFN2","NAPA","NPRL3","PECAM1","PIK3CG","PINK1","PPM1A","PPP1CB","PSME4","PTPRC","RGS10","RHOG","RHOU","RNF14"…
GO:2000147	6	positive regulation of cell motility	16	390	0.0013924	"ACTN4","ANO6","DMTN","F2R","FGR","FURIN","GLIPR2","HDAC4","IL6R","LGALS3","MYO1F","PECAM1","PIK3CD","PPM1F","PTPRC","SYNE2"
GO:0002218	4	activation of innate immune response	12	248	0.00139373	"CD36","CNPY3","CTSB","HCK","MAP2K3","MAPKAPK3","PSME4","SKP1","SYK","TAB3","TANK","TNIP1"
GO:0030168	5	platelet activation	11	215	0.00140306	"ACTN4","CD36","ENTPD1","F2R","PECAM1","PIK3CD","PIK3CG","RHOG","SERPINA1","SYK","TREML1"
GO:0002224	7	toll-like receptor signaling pathway	8	124	0.00147173	"CD36","CNPY3","CTSB","MAP2K3","MAPKAPK3","TAB3","TANK","TNIP1"
GO:0050820	6	positive regulation of coagulation	4	29	0.00151092	"ANO6","CD36","DMTN","F2R"
GO:0010646	5	regulation of cell communication	72	2965	0.00164359	"ACTN4","ADIPOR1","AP2B1","ARHGAP30","ARHGEF12","ARHGEF40","ARNTL","BCL2L1","CA2","CAT","CD36","CDKN1C","DDX60","DMTN","EIF2A","F2R","FGR","FIS1","FLCN","FURIN","GCLC","GLIPR2","GNAS","GPR183","GPX1","IFI6","IL6R","KANK2","LGALS3","MAL","MAP2K3","MAP3K3","MAP4K5","MAPKAPK3","MED16","MFF","MFN2","NAPA","NPRL3","PECAM1","PIK3CG","PINK1","PPM1A","PPP1CB","PSME4","PTPRC","RGS10","RHOG","RHOU","RNF14"…
GO:0097284	9	hepatocyte apoptotic process	3	14	0.00164364	"BCL2L1","PIK3CG","STK4"
GO:0019222	4	regulation of metabolic process	143	6733	0.001653	"ACSL6","ACTN4","ADIPOR1","ARG2","ARHGAP30","ARHGEF12","ARHGEF40","ARL1","ARNTL","BCL2L1","BCL2L13","BNIP3L","CAMKK2","CAT","CCND2","CCNG1","CD36","CDKN1C","CISD2","CNOT3","CORO1C","CREG1","CTSB","CYFIP2","DAP","DIP2A","DMTN","DPM2","EIF2A","EIF3L","EIF4E2","EIF5","ELL2","ENTPD1","F2R","FBXO7","FECH","FGR","FIS1","FLCN","FOXO4","FURIN","GAPVD1","GCLC","GLIPR2","GNAS","GPR183","GPX1","GRPEL1","H2A…
GO:0051128	4	regulation of cellular component organization	59	2321	0.00165972	"ACSL6","ACTN4","ADIPOR1","ANK1","ANO6","ARPC5","BCL2L1","BNIP3L","CD36","CORO1C","CYB5R1","DERL2","DMTN","DNAJC6","DPP4","DSTN","EPB42","FGR","FIS1","FLCN","FNBP1L","GLIPR2","GPX1","H2AFY","HCK","HDAC4","KANK2","KEL","LCN2","LGALS3","LST1","MFF","MYO1F","NAPA","NFE2","NSD1","PECAM1","PINK1","PPM1A","PPM1F","RHOG","RHOU","SCYL2","SNCA","SQSTM1","STOM","STOML2","SYK","TAL1","TERF2IP","TFDP1","TFRC…
GO:0052548	7	regulation of endopeptidase activity	16	397	0.00166968	"BCL2L1","BCL2L13","CYFIP2","DAP","F2R","FIS1","FURIN","GPX1","IFI27","IFI6","LXN","PPM1F","SERPINA1","SERPINI1","SIAH2","SNCA"
GO:0051051	5	negative regulation of transport	19	513	0.00169978	"ANPEP","CD36","CLIC2","DERL2","DMTN","ENTPD1","F2R","GNAS","KEL","LGALS3","MXI1","OAZ2","PPM1A","RSAD2","SNCA","TRAT1","UBQLN1","VIMP","WNK1"
GO:0010038	5	response to metal ion	16	398	0.00171284	"ALAS2","ARG2","BCL2L1","CA2","CAT","CYB5A","DMTN","ENTPD1","FECH","HMBS","QDPR","SERPINA1","SNCA","TFRC","UROD","VIM"
GO:0009118	7	regulation of nucleoside metabolic process	5	50	0.001719	"ENTPD1","FLCN","HDAC4","PINK1","SNCA"
GO:0043299	4	leukocyte degranulation	4	30	0.00171975	"HCK","MYO1F","PIK3CD","PIK3CG"
GO:0090313	5	regulation of protein targeting to membrane	4	30	0.00171975	"DMTN","FIS1","MFF","STOM"
GO:0051179	2	localization	97	4258	0.00174445	"ACSL6","ACTN4","ALAS2","ALDH5A1","ANK1","ANO6","AP2B1","ARL1","ARNTL","BCL2L1","BLOC1S6","CA1","CA2","CCT3","CD36","CLIC2","CNIH4","COG1","CORO1C","CYB5A","DERL2","DMTN","DNAJC6","DPP4","F2R","FBXO7","FIS1","FNBP1L","FOPNL","FURIN","GAPVD1","GCC2","GNAS","GRPEL1","GYPA","H2AFY","HBB","HBD","HBM","HBQ1","HCK","HPS1","IGF2BP2","LCN2","LIN7C","LRRC8A","MAL","MAPKAPK3","MFF","MFN2","MXI1","MYO1F","N…
GO:0032844	4	regulation of homeostatic process	16	399	0.00175694	"ANPEP","CA2","CLIC2","F2R","FLCN","GCLC","GNAS","IFI6","ISG15","PTPRC","SNCA","SYK","TAL1","TCF7L2","TERF2IP","TFRC"
GO:0051272	6	positive regulation of cellular component movement	16	399	0.00175694	"ACTN4","ANO6","DMTN","F2R","FGR","FURIN","GLIPR2","HDAC4","IL6R","LGALS3","MYO1F","PECAM1","PIK3CD","PPM1F","PTPRC","SYNE2"
GO:0006235	9	dTTP biosynthetic process	2	4	0.00176657	"CMPK2","TBPL1"
GO:0009212	8	pyrimidine deoxyribonucleoside triphosphate biosynthetic process	2	4	0.00176657	"CMPK2","TBPL1"
GO:0010961	9	cellular magnesium ion homeostasis	2	4	0.00176657	"KEL","XK"
GO:0032252	6	secretory granule localization	2	4	0.00176657	"PIK3CG","TCF7L2"
GO:0033299	6	secretion of lysosomal enzymes	2	4	0.00176657	"BLOC1S6","HPS1"
GO:0046075	8	dTTP metabolic process	2	4	0.00176657	"CMPK2","TBPL1"
GO:1901856	7	negative regulation of cellular respiration	2	4	0.00176657	"FLCN","SNCA"
GO:1902956	8	regulation of mitochondrial electron transport, NADH to ubiquinone	2	4	0.00176657	"PINK1","SNCA"
GO:0050896	2	response to stimulus	122	5595	0.00179394	"ACSL6","ACTN4","ALAS2","ALDH2","AMFR","ARG2","ARNTL","ARPC5","BCL2L1","BNIP3L","CA2","CAT","CCND2","CCNG1","CD36","CMPK2","CNPY3","CPD","CTSB","CYB5A","CYFIP2","DAP","DDX60","DERL2","DMTN","DPP4","EIF2A","ENTPD1","F2R","FAN1","FECH","FGR","FOXO4","GCLC","GMPR","GNAS","GPR183","GPX1","HBB","HCK","HDAC4","HERC5","HERC6","HMBS","HPS1","ICOS","IFI27","IFI6","IGSF6","IL12RB1","IL6R","ISG15","KLF1","K…
GO:0002429	5	immune response-activating cell surface receptor signaling pathway	13	291	0.00182976	"ARPC5","CYFIP2","FGR","HCK","PIK3CD","PSME4","PTPRC","SKP1","STOML2","SYK","TAB3","TRAT1","WIPF1"
GO:0006810	4	transport	88	3795	0.00183162	"ACSL6","ACTN4","ALAS2","ALDH5A1","ANK1","ANO6","AP2B1","ARL1","ARNTL","BCL2L1","BLOC1S6","CA1","CA2","CCT3","CD36","CLIC2","CNIH4","COG1","CORO1C","CYB5A","DERL2","DMTN","DNAJC6","F2R","FBXO7","FIS1","FNBP1L","FURIN","GAPVD1","GCC2","GNAS","GRPEL1","HBB","HBD","HBM","HBQ1","HCK","HPS1","IGF2BP2","LCN2","LIN7C","LRRC8A","MAL","MAPKAPK3","MFF","MFN2","MYO1F","NAPA","NDUFB5","NME4","OSBP2","PCTP","…
GO:0050878	4	regulation of body fluid levels	22	638	0.00186833	"ACTN4","ALAS2","ANO6","BLOC1S6","CD36","ENTPD1","F2R","FGR","GNAS","HBB","HBD","HPS1","MFN2","NFE2","PECAM1","PIK3CG","RHOG","SELPLG","SERPINA1","SLC22A4","SLC7A5","SYK"
GO:1903008	5	organelle disassembly	5	51	0.00187914	"CISD2","FBXO7","FIS1","PINK1","SQSTM1"
GO:0030099	6	myeloid cell differentiation	10	191	0.00192994	"AHSP","ALAS2","CD300LF","CDKN1C","FECH","KLF1","PIK3CD","SOX6","TAL1","TFRC"
GO:0015031	5	protein transport	36	1248	0.00195751	"ACTN4","ANK1","AP2B1","ARNTL","BLOC1S6","CD36","CNIH4","COG1","DERL2","DMTN","F2R","FBXO7","FIS1","GCC2","GNAS","GRPEL1","HPS1","LIN7C","MAL","MFF","MFN2","NAPA","PNP","RAB6A","RHOG","RPAIN","RPN2","SEC62","SELENBP1","SYK","TCF7L2","TFRC","TNPO1","TRAK2","VIMP","VPS33B"
GO:0044070	7	regulation of anion transport	9	160	0.00197519	"ACSL6","ANO6","ARG2","CA2","ENTPD1","LGALS3","PINK1","SNCA","SYK"
GO:0072594	5	establishment of protein localization to organelle	14	330	0.00200484	"F2R","FBXO7","FIS1","GCC2","GRPEL1","H2AFY","MFF","MFN2","RAB6A","RPAIN","RPN2","SEC62","SYK","TCF7L2"
GO:0007095	8	mitotic G2 DNA damage checkpoint	3	15	0.00202825	"CCNG1","FOXO4","TAOK3"
GO:0010269	5	response to selenium ion	3	15	0.00202825	"ARG2","GPX1","VIM"
GO:2001237	8	negative regulation of extrinsic apoptotic signaling pathway	7	102	0.00202835	"BCL2L1","GCLC","GPX1","IFI6","LGALS3","SIAH2","TCF7L2"
GO:0002709	8	regulation of T cell mediated immunity	5	52	0.00204993	"DPP4","IL12RB1","PNP","PTPRC","RSAD2"
GO:0006626	5	protein targeting to mitochondrion	5	52	0.00204993	"FBXO7","FIS1","GRPEL1","MFF","MFN2"
GO:0045088	6	regulation of innate immune response	15	369	0.00212542	"CD36","CNPY3","CTSB","FGR","HCK","MAP2K3","MAPKAPK3","MYO1F","PSME4","SAMHD1","SKP1","SYK","TAB3","TANK","TNIP1"
GO:0015701	7	bicarbonate transport	4	32	0.00219594	"CA1","CA2","HBB","SLC4A1"
GO:0040017	5	positive regulation of locomotion	16	408	0.00219841	"ACTN4","ANO6","DMTN","F2R","FGR","FURIN","GLIPR2","HDAC4","IL6R","LGALS3","MYO1F","PECAM1","PIK3CD","PPM1F","PTPRC","SYNE2"
GO:0045859	7	regulation of protein kinase activity	24	730	0.00220805	"CAMKK2","CCND2","CCNG1","CDKN1C","CORO1C","F2R","FBXO7","FGR","H2AFY","HERC5","MAP2K3","MAP3K3","MAP4K5","MAPKAPK3","PIK3CG","PINK1","PPM1F","PTPRC","SNCA","STK4","SYK","TAB3","TAOK3","WNK1"
GO:1990267	4	response to transition metal nanoparticle	9	163	0.00224148	"ARG2","CA2","FECH","HMBS","SERPINA1","SNCA","TFRC","UROD","VIM"
GO:0010639	6	negative regulation of organelle organization	13	298	0.00225277	"BCL2L1","DMTN","FLCN","GPX1","H2AFY","KANK2","PECAM1","PINK1","SNCA","TERF2IP","TMOD1","TPM1","UBQLN1"
GO:0043281	8	regulation of cysteine-type endopeptidase activity involved in apoptotic process	11	229	0.00230625	"BCL2L1","BCL2L13","DAP","F2R","FIS1","GPX1","IFI27","IFI6","PPM1F","SIAH2","SNCA"
GO:0006464	6	cellular protein modification process	64	2602	0.00231258	"AMFR","CAMKK2","CMAS","DCAF12","DNAJC6","DPM2","EIF2A","EPB42","F2R","FBXO7","FGR","FKBP5","FURIN","GPX1","GSPT1","HCK","HDAC4","HERC5","HERC6","HMBS","IL12RB1","ISG15","MAP2K3","MAP3K3","MAP4K5","MAPKAPK3","MARCH6","MARCH8","MARK3","NPL","NSD1","OSTC","PIK3CD","PIK3CG","PINK1","PPM1A","PPM1F","PPP1CB","PRDX4","PSME4","PTPRC","RAB6A","RIOK3","RNF10","RNF123","RNF14","RNF182","RPN2","SCYL2","SIAH…
GO:0036211	5	protein modification process	64	2602	0.00231258	"AMFR","CAMKK2","CMAS","DCAF12","DNAJC6","DPM2","EIF2A","EPB42","F2R","FBXO7","FGR","FKBP5","FURIN","GPX1","GSPT1","HCK","HDAC4","HERC5","HERC6","HMBS","IL12RB1","ISG15","MAP2K3","MAP3K3","MAP4K5","MAPKAPK3","MARCH6","MARCH8","MARK3","NPL","NSD1","OSTC","PIK3CD","PIK3CG","PINK1","PPM1A","PPM1F","PPP1CB","PRDX4","PSME4","PTPRC","RAB6A","RIOK3","RNF10","RNF123","RNF14","RNF182","RPN2","SCYL2","SIAH…
GO:0006753	5	nucleoside phosphate metabolic process	17	450	0.0023911	"BPGM","CAT","CMAS","CMPK2","CSGALNACT1","DCK","ENTPD1","GMPR","GNAS","GPX1","KMO","MPP1","NME4","PNP","SAMHD1","STOML2","TBPL1"
GO:0006749	5	glutathione metabolic process	5	54	0.00242509	"ALDH5A1","GCLC","GPX1","HAGH","HBB"
GO:0042325	8	regulation of phosphorylation	38	1356	0.00243336	"CAMKK2","CCND2","CCNG1","CD36","CDKN1C","CORO1C","DMTN","F2R","FBXO7","FECH","FGR","FLCN","GLIPR2","GNAS","GPR183","H2AFY","HBB","HERC5","IL6R","MAP2K3","MAP3K3","MAP4K5","MAPKAPK3","NSD1","PECAM1","PIK3CG","PINK1","PPM1F","PTPRC","SNCA","SQSTM1","STK4","SYK","TAB3","TAOK3","TERF2IP","TNIP1","WNK1"
GO:0019752	6	carboxylic acid metabolic process	27	864	0.00244322	"ACSL6","ADIPOR1","ALDH5A1","ARG2","BPGM","CD36","CMAS","CSGALNACT1","CYB5A","CYB5R3","ECI2","FAXDC2","GCLC","GPX1","KMO","NPL","OAT","ODC1","PRDX4","QDPR","SLC22A4","SLC2A1","SLC6A8","SLC7A5","SNCA","SYK","UROD"
GO:0043101	6	purine-containing compound salvage	3	16	0.00246438	"DCK","GMPR","PNP"
GO:0048708	7	astrocyte differentiation	3	16	0.00246438	"HMBS","SOX6","VIM"
GO:0051597	5	response to methylmercury	3	16	0.00246438	"FECH","HMBS","UROD"
GO:0090140	6	regulation of mitochondrial fission	3	16	0.00246438	"FIS1","MFF","PINK1"
GO:0009394	6	2'-deoxyribonucleotide metabolic process	4	33	0.00246503	"CMPK2","PNP","SAMHD1","TBPL1"
GO:0046825	8	regulation of protein export from nucleus	4	33	0.00246503	"IFI27","PPM1A","TCF7L2","WIPF1"
GO:0072488	6	ammonium transmembrane transport	4	33	0.00246503	"RHCE","RHD","SLC22A4","SLC6A8"
GO:0030029	4	actin filament-based process	15	376	0.00254239	"ACTN4","ARPC5","CORO1C","DMTN","DSTN","EPB41","FNBP1L","MYL4","RHOG","RHOU","SYNE2","TMOD1","TPM1","VIM","WIPF1"
GO:0010821	6	regulation of mitochondrion organization	14	340	0.00263203	"BCL2L1","BNIP3L","CYB5R1","FIS1","FLCN","GPX1","MFF","PINK1","RHOU","SQSTM1","STOM","STOML2","TFDP1","TMEM39B"
GO:0098542	4	defense response to other organism	15	379	0.00274075	"BNIP3L","CD36","DDX60","FGR","HCK","HERC5","IL6R","ISG15","LYZ","MYO1F","PIK3CD","PTPRC","RSAD2","SAMHD1","SYK"
GO:0002711	9	positive regulation of T cell mediated immunity	4	34	0.00275595	"IL12RB1","PNP","PTPRC","RSAD2"
GO:1901031	7	regulation of response to reactive oxygen species	4	34	0.00275595	"CD36","PINK1","SESN3","SNCA"
GO:0044248	4	cellular catabolic process	38	1367	0.00279363	"ALDH5A1","AMFR","ARG2","ARNTL","BLVRB","BNIP3L","CAT","CISD2","CNOT3","CTSB","DAP","DERL2","ECI2","ENTPD1","FAN1","FBXO7","FIS1","FNBP1L","GPX1","GSPT1","HBB","ISG15","KMO","MFN2","NPL","PINK1","PNP","PPP1CB","PSME4","QDPR","SAMHD1","SIAH2","SKP1","SQSTM1","UBQLN1","USP12","VIMP","XRN2"
GO:0001775	4	cell activation	22	660	0.00282606	"ACTN4","CD36","DPP4","ENTPD1","F2R","GPR183","HDAC4","LRRC8A","LYL1","MYO1F","PECAM1","PIK3CD","PIK3CG","PTPRC","RHOG","RSAD2","SELPLG","SERPINA1","SNCA","STOML2","SYK","TREML1"
GO:1902749	8	regulation of cell cycle G2/M phase transition	5	56	0.00284778	"CCNG1","FOXO4","H2AFY","PBX1","TAOK3"
GO:1902582	4	single-organism intracellular transport	32	1095	0.00285278	"ANK1","ARL1","ARNTL","BLOC1S6","CNIH4","COG1","DERL2","DNAJC6","F2R","FBXO7","FIS1","GCC2","GRPEL1","MFF","MFN2","NAPA","PIK3CD","PIK3CG","PTPRC","RAB6A","RPAIN","RPN2","SCYL2","SEC62","SLC25A37","SQSTM1","STOML2","SYK","TCF7L2","TNPO1","TRAK2","VIMP"
GO:0009211	8	pyrimidine deoxyribonucleoside triphosphate metabolic process	2	5	0.00291047	"CMPK2","TBPL1"
GO:0030050	4	vesicle transport along actin filament	2	5	0.00291047	"ACTN4","FNBP1L"
GO:0046070	8	dGTP metabolic process	2	5	0.00291047	"PNP","SAMHD1"
GO:0046827	7	positive regulation of protein export from nucleus	3	17	0.00295423	"PPM1A","TCF7L2","WIPF1"
GO:0051604	5	protein maturation	12	272	0.00299711	"ANPEP","BCL2L13","CYFIP2","DAP","F2R","FURIN","IFI27","ISCU","PRDX4","SNCA","STOML2","TSPAN5"
GO:0038093	8	Fc receptor signaling pathway	11	237	0.0030045	"ARPC5","CYFIP2","FGR","FOXO4","HCK","PIK3CD","SYK","TAB3","TNRC6B","TRAT1","WIPF1"
GO:0010507	8	negative regulation of autophagy	4	35	0.00306952	"BCL2L1","DAP","PINK1","UBQLN1"
GO:0019692	5	deoxyribose phosphate metabolic process	4	35	0.00306952	"CMPK2","PNP","SAMHD1","TBPL1"
GO:0046777	8	protein autophosphorylation	10	205	0.00322195	"CAMKK2","FGR","HCK","MAP3K3","MAPKAPK3","PINK1","STK4","SYK","TAOK3","WNK1"
GO:0002275	5	myeloid cell activation involved in immune response	4	36	0.0034066	"MYO1F","PIK3CD","PIK3CG","SYK"
GO:0046685	4	response to arsenic-containing substance	4	36	0.0034066	"FECH","GCLC","HMBS","UROD"
GO:0009615	4	response to virus	11	241	0.00341247	"BCL2L1","BNIP3L","DDX60","FGR","HERC5","ISG15","LCN2","ODC1","PTPRC","RSAD2","SAMHD1"
GO:0044238	3	primary metabolic process	174	8599	0.00348715	"ACSL6","ADIPOR1","AHSP","ALAS2","ALDH2","ALDH5A1","AMFR","ANPEP","ARG2","ARNTL","BCL2L13","BNIP3L","BPGM","CAMKK2","CAT","CCT3","CD36","CDKN1C","CLPP","CMAS","CMPK2","CNOT3","CPD","CPVL","CSGALNACT1","CTSB","CYB5A","CYB5R1","CYB5R3","CYFIP2","DAP","DAP3","DBR1","DCAF12","DCK","DERL2","DNAJC6","DPM2","DPP4","ECI2","EIF2A","EIF3L","EIF4E2","EIF5","ELL2","ENTPD1","EPB42","ERAP2","ETNK1","F2R","FAN1…
GO:0045780	6	positive regulation of bone resorption	3	18	0.00349981	"CA2","SYK","TFRC"
GO:0046852	7	positive regulation of bone remodeling	3	18	0.00349981	"CA2","SYK","TFRC"
GO:0045454	5	cell redox homeostasis	5	59	0.00357816	"GCLC","GLRX5","GPX1","PRDX4","VIMP"
GO:0072655	6	establishment of protein localization to mitochondrion	5	59	0.00357816	"FBXO7","FIS1","GRPEL1","MFF","MFN2"
GO:1900407	6	regulation of cellular response to oxidative stress	5	59	0.00357816	"CD36","GPX1","PINK1","SNCA","UBQLN1"
GO:1901983	8	regulation of protein acetylation	5	59	0.00357816	"FLCN","NFE2","SNCA","TERF2IP","WBP2"
GO:0060255	5	regulation of macromolecule metabolic process	121	5646	0.00363957	"ACTN4","ARNTL","BCL2L1","BCL2L13","CAMKK2","CAT","CCND2","CCNG1","CD36","CDKN1C","CNOT3","CORO1C","CREG1","CYFIP2","DAP","DIP2A","DMTN","EIF2A","EIF3L","EIF4E2","EIF5","ELL2","F2R","FBXO7","FECH","FGR","FIS1","FLCN","FOXO4","FURIN","GCLC","GLIPR2","GNAS","GPR183","GPX1","H2AFY","HBB","HCK","HDAC4","HERC5","IFI27","IFI6","IGF2BP2","IL6R","ISG15","JAZF1","KANK2","KLF1","LCN2","LXN","LYL1","MAML2",…
GO:0002433	4	immune response-regulating cell surface receptor signaling pathway involved in phagocytosis	6	85	0.00364797	"ARPC5","CYFIP2","FGR","HCK","SYK","WIPF1"
GO:0038096	5	Fc-gamma receptor signaling pathway involved in phagocytosis	6	85	0.00364797	"ARPC5","CYFIP2","FGR","HCK","SYK","WIPF1"
GO:0030100	5	regulation of endocytosis	10	210	0.00382262	"ACTN4","ANO6","CD36","DNAJC6","FGR","HCK","LGALS3","SCYL2","SNCA","SYK"
GO:0002431	6	Fc receptor mediated stimulatory signaling pathway	6	86	0.00386556	"ARPC5","CYFIP2","FGR","HCK","SYK","WIPF1"
GO:0033043	5	regulation of organelle organization	33	1163	0.00387363	"ANK1","ARPC5","BCL2L1","BNIP3L","CYB5R1","DMTN","DSTN","FGR","FIS1","FLCN","GPX1","H2AFY","HCK","KANK2","MFF","MYO1F","NSD1","PECAM1","PINK1","PPM1F","RHOU","SNCA","SQSTM1","STOM","STOML2","TAL1","TERF2IP","TFDP1","TMEM39B","TMOD1","TPM1","UBQLN1","WBP2"
GO:0002221	6	pattern recognition receptor signaling pathway	8	145	0.0038972	"CD36","CNPY3","CTSB","MAP2K3","MAPKAPK3","TAB3","TANK","TNIP1"
GO:0016310	6	phosphorylation	31	1073	0.00391521	"CAMKK2","CDKN1C","CMPK2","DCK","EIF2A","ETNK1","F2R","FGR","HCK","IL12RB1","MAP2K3","MAP3K3","MAP4K5","MAPKAPK3","MARK3","MPP1","NME4","PIK3CD","PIK3CG","PINK1","PRDX4","RIOK3","SCYL2","SQSTM1","SRPK2","STK4","SYK","TAB3","TAOK3","TOP1","WNK1"
GO:0019725	4	cellular homeostasis	23	721	0.00392426	"ALAS2","ANO6","CA2","CD52","F2R","FAM65B","FIS1","GCLC","GLRX5","GPX1","ISCU","KEL","LCN2","LRRC8A","PIK3CG","PRDX4","PTPRC","SLC4A1","STOML2","TCF7L2","TFRC","VIMP","XK"
GO:0051704	2	multi-organism process	38	1397	0.00401913	"ALAS2","ANPEP","AP2B1","BCL2L1","BNIP3L","CD36","DDX60","DERL2","DPP4","FGR","FURIN","GNAS","GPX1","GYPA","HCK","HERC5","IL6R","ISG15","LCN2","LYZ","MYO1F","ODC1","PIK3CD","PSME4","PTPRC","RAB6A","RSAD2","SAMHD1","SKP1","STOM","SYK","TFRC","THOC7","TNIP1","TNPO1","TOP1","VIM","WIPF1"
GO:2001056	9	positive regulation of cysteine-type endopeptidase activity	8	146	0.00406252	"BCL2L13","CYFIP2","DAP","F2R","FIS1","IFI27","PPM1F","SNCA"
GO:0001916	7	positive regulation of T cell mediated cytotoxicity	3	19	0.00410302	"IL12RB1","PNP","PTPRC"
GO:0046907	5	intracellular transport	37	1353	0.00414874	"ANK1","AP2B1","ARL1","ARNTL","BLOC1S6","CNIH4","COG1","DERL2","DNAJC6","F2R","FBXO7","FIS1","GCC2","GNAS","GRPEL1","MAL","MFF","MFN2","NAPA","PIK3CD","PIK3CG","PTPRC","RAB6A","RHOG","RPAIN","RPN2","SCYL2","SEC62","SLC25A37","SQSTM1","STOML2","SYK","TCF7L2","THOC7","TNPO1","TRAK2","VIMP"
GO:0009262	5	deoxyribonucleotide metabolic process	4	38	0.00415451	"CMPK2","PNP","SAMHD1","TBPL1"
GO:0030049	8	muscle filament sliding	4	38	0.00415451	"MYL4","TMOD1","TPM1","VIM"
GO:0006638	5	neutral lipid metabolic process	7	116	0.00417186	"ACSL6","CAT","CD36","GPX1","PPP1CB","SLC22A4","SNCA"
GO:0030334	6	regulation of cell migration	21	640	0.00418642	"ACTN4","ANO6","CORO1C","DMTN","F2R","FGR","FLCN","FURIN","GLIPR2","HDAC4","IL6R","LGALS3","MPP1","MYO1F","PECAM1","PIK3CD","PPM1F","PTPRC","SYNE2","TPM1","VIM"
GO:0043627	6	response to estrogen	13	321	0.00424289	"ALDH2","CA2","CAT","CCND2","CD36","GPX1","HMBS","IFI27","RNF14","SERPINA1","UROD","VIM","WBP2"
GO:0051129	5	negative regulation of cellular component organization	20	599	0.00424963	"ACTN4","BCL2L1","CORO1C","DMTN","DPP4","FLCN","GPX1","H2AFY","KANK2","LGALS3","NFE2","PECAM1","PINK1","PPM1A","SNCA","TERF2IP","TMOD1","TPM1","UBQLN1","VIM"
GO:0009202	7	deoxyribonucleoside triphosphate biosynthetic process	2	6	0.00431562	"CMPK2","TBPL1"
GO:0009221	8	pyrimidine deoxyribonucleotide biosynthetic process	2	6	0.00431562	"CMPK2","TBPL1"
GO:0031133	6	regulation of axon diameter	2	6	0.00431562	"KEL","XK"
GO:0031401	8	positive regulation of protein modification process	31	1081	0.00436038	"CAMKK2","CCND2","CD36","F2R","FLCN","GLIPR2","GNAS","GPR183","HDAC4","IL6R","MAP2K3","MAP3K3","MAP4K5","MAPKAPK3","NFE2","PECAM1","PIK3CG","PINK1","PSME4","PTPRC","RASSF5","SKP1","SNCA","SQSTM1","STK4","SYK","TAB3","TAOK3","TERF2IP","UBQLN1","WBP2"
GO:0032940	4	secretion by cell	18	518	0.00436038	"ACTN4","ALDH5A1","ANK1","BLOC1S6","CD36","DMTN","FURIN","GNAS","HCK","HPS1","LIN7C","MYO1F","PECAM1","PIK3CD","PIK3CG","PNP","SERPINA1","SYK"
GO:0048519	4	negative regulation of biological process	102	4651	0.0044155	"ACTN4","ADIPOR1","ALDH2","ANPEP","AP2B1","ARG2","ARHGEF12","ARNTL","BCL2L1","BNIP3L","CAT","CCNG1","CD36","CDKN1C","CLIC2","CMTM5","CNOT3","CORO1C","CREG1","CTSB","DAP","DERL2","DIP2A","DMTN","DPP4","EIF4E2","ENTPD1","F2R","FBXO7","FLCN","FOXO4","FURIN","GCLC","GNAS","GPX1","H2AFY","HCK","HDAC4","HERC5","IFI27","IFI6","IGF2BP2","IL6R","ISG15","JAZF1","KANK2","KEL","LGALS3","LST1","LXN","MARCH8",…
GO:0010823	7	negative regulation of mitochondrion organization	4	39	0.00456694	"BCL2L1","FLCN","GPX1","PINK1"
GO:0033275	7	actin-myosin filament sliding	4	39	0.00456694	"MYL4","TMOD1","TPM1","VIM"
GO:0038094	9	Fc-gamma receptor signaling pathway	6	89	0.00457613	"ARPC5","CYFIP2","FGR","HCK","SYK","WIPF1"
GO:0090066	4	regulation of anatomical structure size	12	287	0.00459975	"ARPC5","DMTN","DSTN","GCLC","GPX1","HBB","HCK","KEL","PECAM1","TMOD1","TPM1","XK"
GO:0002768	7	immune response-regulating cell surface receptor signaling pathway	15	401	0.00462115	"ARPC5","CYFIP2","FGR","FOXO4","HCK","PIK3CD","PSME4","PTPRC","SKP1","STOML2","SYK","TAB3","TNRC6B","TRAT1","WIPF1"
GO:0046903	4	secretion	21	646	0.00465172	"ACTN4","ALAS2","ALDH5A1","ANK1","BLOC1S6","CA2","CD36","DMTN","FURIN","GNAS","HCK","HPS1","LIN7C","MYO1F","PECAM1","PIK3CD","PIK3CG","PNP","SERPINA1","SLC22A4","SYK"
GO:0032272	7	negative regulation of protein polymerization	5	63	0.0047492	"DMTN","PECAM1","SNCA","TMOD1","TPM1"
GO:0070585	7	protein localization to mitochondrion	5	63	0.0047492	"FBXO7","FIS1","GRPEL1","MFF","MFN2"
GO:0042592	4	homeostatic process	36	1318	0.00476547	"ADIPOR1","ALAS2","ANK1","ANO6","CA2","CD52","EPB42","F2R","FAM65B","FECH","FIS1","GCLC","GLRX5","GNAS","GPX1","ISCU","KEL","LCN2","LRRC8A","LYZ","PIK3CD","PIK3CG","POC1B","PRDX4","PTPRC","RHD","SESN3","SLC25A37","SLC4A1","SNCA","STOML2","TCF7L2","TERF2IP","TFRC","VIMP","XK"
GO:0044818	7	mitotic G2/M transition checkpoint	3	20	0.00476556	"CCNG1","FOXO4","TAOK3"
GO:0070584	5	mitochondrion morphogenesis	3	20	0.00476556	"BCL2L1","FIS1","MFF"
GO:0009117	6	nucleotide metabolic process	16	442	0.0047839	"BPGM","CAT","CMAS","CMPK2","CSGALNACT1","DCK","GMPR","GNAS","GPX1","KMO","MPP1","NME4","PNP","SAMHD1","STOML2","TBPL1"
GO:0045862	8	positive regulation of proteolysis	14	364	0.00481412	"BCL2L13","CYFIP2","DAP","F2R","FIS1","FURIN","GCLC","IFI27","PINK1","PPM1F","PSME4","SKP1","SNCA","UBQLN1"
GO:0031347	6	regulation of defense response	24	777	0.00483729	"AP2B1","CD36","CNPY3","CTSB","DDX60","FGR","GPX1","HCK","HERC5","IL12RB1","MAP2K3","MAPKAPK3","MYO1F","PIK3CG","PSME4","SAMHD1","SKP1","STOM","SYK","TAB3","TANK","TMEM39B","TNIP1","VIMP"
GO:0006886	6	intracellular protein transport	23	735	0.00493929	"ANK1","AP2B1","ARNTL","DERL2","F2R","FBXO7","FIS1","GCC2","GRPEL1","MAL","MFF","MFN2","NAPA","RAB6A","RHOG","RPAIN","RPN2","SEC62","SYK","TCF7L2","TNPO1","TRAK2","VIMP"
GO:0045089	7	positive regulation of innate immune response	12	292	0.0052652	"CD36","CNPY3","CTSB","HCK","MAP2K3","MAPKAPK3","PSME4","SKP1","SYK","TAB3","TANK","TNIP1"
GO:0071902	9	positive regulation of protein serine/threonine kinase activity	12	292	0.0052652	"CCND2","MAP2K3","MAP3K3","MAP4K5","MAPKAPK3","PIK3CG","PTPRC","SNCA","STK4","SYK","TAB3","TAOK3"
GO:0033554	4	cellular response to stress	41	1564	0.00534995	"AMFR","ARNTL","BCL2L1","CA2","CAT","CCNG1","CD36","DAP","DERL2","EIF2A","FAN1","FOXO4","GPX1","ISG15","LCN2","MAP2K3","MAP4K5","MAPKAPK3","NPRL3","PINK1","PNP","POLL","PSME4","RBM38","RPAIN","SEC62","SLC2A1","SNCA","SQSTM1","STK4","STOML2","TAB3","TAOK3","TCF7L2","TERF2IP","TFDP1","TNRC6B","TPM1","UBQLN1","VIMP","XRN2"
GO:0043549	6	regulation of kinase activity	24	784	0.00539359	"CAMKK2","CCND2","CCNG1","CDKN1C","CORO1C","F2R","FBXO7","FGR","H2AFY","HERC5","MAP2K3","MAP3K3","MAP4K5","MAPKAPK3","PIK3CG","PINK1","PPM1F","PTPRC","SNCA","STK4","SYK","TAB3","TAOK3","WNK1"
GO:0032418	5	lysosome localization	3	21	0.00548903	"PIK3CD","PIK3CG","VPS33B"
GO:0006518	5	peptide metabolic process	7	122	0.0054903	"ALDH5A1","ANPEP","FURIN","GCLC","GPX1","HAGH","HBB"
GO:0043412	5	macromolecule modification	65	2755	0.00566538	"AMFR","CAMKK2","CMAS","DCAF12","DNAJC6","DPM2","EIF2A","EPB42","F2R","FBXO7","FGR","FKBP5","FURIN","GNAS","GPX1","GSPT1","HCK","HDAC4","HERC5","HERC6","HMBS","IL12RB1","ISG15","MAP2K3","MAP3K3","MAP4K5","MAPKAPK3","MARCH6","MARCH8","MARK3","NPL","NSD1","OSTC","PIK3CD","PIK3CG","PINK1","PPM1A","PPM1F","PPP1CB","PRDX4","PSME4","PTPRC","RAB6A","RIOK3","RNF10","RNF123","RNF14","RNF182","RPN2","SCYL2…
GO:0055114	4	oxidation-reduction process	29	1010	0.00566811	"ADIPOR1","ALDH2","ALDH5A1","BLVRB","CAT","CD36","CLIC2","CREG1","CYB5A","CYB5R1","CYB5R3","ECI2","FAXDC2","GLRX5","GMPR","GNAS","GPX1","HBB","HSDL2","KMO","NDUFB5","PINK1","PPP1CB","PRDX4","QDPR","SLC2A1","SNCA","SRXN1","TCF7L2"
GO:0019220	7	regulation of phosphate metabolic process	42	1621	0.00589781	"CAMKK2","CCND2","CCNG1","CD36","CDKN1C","CORO1C","DMTN","ENTPD1","F2R","FBXO7","FECH","FGR","FLCN","GLIPR2","GNAS","GPR183","H2AFY","HBB","HDAC4","HERC5","IL6R","MAP2K3","MAP3K3","MAP4K5","MAPKAPK3","NSD1","PECAM1","PIK3CG","PINK1","PPM1F","PTPRC","RUNDC3A","SNCA","SQSTM1","STK4","STOML2","SYK","TAB3","TAOK3","TERF2IP","TNIP1","WNK1"
GO:0072528	6	pyrimidine-containing compound biosynthetic process	4	42	0.0059673	"CMPK2","DCK","NME4","TBPL1"
GO:0032020	7	ISG15-protein conjugation	2	7	0.00597267	"HERC5","ISG15"
GO:0044387	9	negative regulation of protein kinase activity by regulation of protein phosphorylation	2	7	0.00597267	"CORO1C","PPM1F"
GO:0045199	7	maintenance of epithelial cell apical/basal polarity	2	7	0.00597267	"ANK1","LIN7C"
GO:0045588	10	positive regulation of gamma-delta T cell differentiation	2	7	0.00597267	"PTPRC","SYK"
GO:0045988	7	negative regulation of striated muscle contraction	2	7	0.00597267	"ARG2","PIK3CG"
GO:1901858	7	regulation of mitochondrial DNA metabolic process	2	7	0.00597267	"FLCN","STOML2"
GO:0032147	9	activation of protein kinase activity	12	298	0.00616267	"CAMKK2","F2R","MAP2K3","MAP3K3","MAP4K5","MAPKAPK3","PINK1","PTPRC","STK4","SYK","TAB3","TAOK3"
GO:0051338	5	regulation of transferase activity	27	926	0.00616342	"CAMKK2","CCND2","CCNG1","CDKN1C","CORO1C","F2R","FBXO7","FGR","H2AFY","HERC5","MAP2K3","MAP3K3","MAP4K5","MAPKAPK3","PIK3CG","PINK1","PPM1F","PSME4","PTPRC","SKP1","SNCA","STK4","SYK","TAB3","TAOK3","WNK1","ZER1"
GO:0006839	5	mitochondrial transport	7	125	0.00625608	"FBXO7","FIS1","GRPEL1","MFF","MFN2","SLC25A37","STOML2"
GO:0009148	7	pyrimidine nucleoside triphosphate biosynthetic process	3	22	0.00627486	"CMPK2","NME4","TBPL1"
GO:0042744	4	hydrogen peroxide catabolic process	3	22	0.00627486	"CAT","GPX1","HBB"
GO:0001933	9	negative regulation of protein phosphorylation	14	376	0.00635686	"CDKN1C","CORO1C","DMTN","FBXO7","FLCN","H2AFY","PECAM1","PINK1","PPM1F","PTPRC","SNCA","TAOK3","TNIP1","WNK1"
GO:1903649	7	regulation of cytoplasmic transport	16	457	0.00653104	"BNIP3L","CD36","CLIC2","CYB5R1","DERL2","F2R","GCC2","IFI27","MXI1","NOLC1","PINK1","PPM1A","RHOU","SNCA","TCF7L2","WIPF1"
GO:0042440	4	pigment metabolic process	5	68	0.00656659	"ALAS2","BLVRB","FECH","HMBS","UROD"
GO:0060337	8	type I interferon signaling pathway	5	68	0.00656659	"IFI27","IFI6","ISG15","RSAD2","SAMHD1"
GO:0043467	6	regulation of generation of precursor metabolites and energy	6	96	0.00660274	"FLCN","HDAC4","PINK1","PPP1CB","SNCA","VIMP"
GO:1903533	8	regulation of protein targeting	12	301	0.00665471	"BNIP3L","CD36","CYB5R1","DMTN","FIS1","MFF","MXI1","NOLC1","PINK1","PPM1A","RHOU","STOM"
GO:0032269	7	negative regulation of cellular protein metabolic process	27	932	0.00669487	"BCL2L1","CDKN1C","CORO1C","DMTN","EIF4E2","FBXO7","FLCN","FURIN","GCLC","GPX1","H2AFY","IFI6","IGF2BP2","ISG15","LXN","PAIP2","PECAM1","PINK1","PPM1F","PTPRC","SERPINA1","SERPINI1","SIAH2","SNCA","TAOK3","TNIP1","WNK1"
GO:0010950	8	positive regulation of endopeptidase activity	8	159	0.00674097	"BCL2L13","CYFIP2","DAP","F2R","FIS1","IFI27","PPM1F","SNCA"
GO:0051174	6	regulation of phosphorus metabolic process	42	1634	0.00674996	"CAMKK2","CCND2","CCNG1","CD36","CDKN1C","CORO1C","DMTN","ENTPD1","F2R","FBXO7","FECH","FGR","FLCN","GLIPR2","GNAS","GPR183","H2AFY","HBB","HDAC4","HERC5","IL6R","MAP2K3","MAP3K3","MAP4K5","MAPKAPK3","NSD1","PECAM1","PIK3CG","PINK1","PPM1F","PTPRC","RUNDC3A","SNCA","SQSTM1","STK4","STOML2","SYK","TAB3","TAOK3","TERF2IP","TNIP1","WNK1"
GO:0043085	5	positive regulation of catalytic activity	38	1444	0.0068538	"ARHGAP30","ARHGEF12","ARHGEF40","ARL1","BCL2L13","CAMKK2","CCND2","CORO1C","CYFIP2","DAP","F2R","FGR","FIS1","GAPVD1","GNAS","IFI27","MAP2K3","MAP3K3","MAP4K5","MAPKAPK3","MYL4","NPRL3","PIK3CG","PINK1","PPM1F","PSME4","PTPRC","RAB6A","RGS10","RHOG","RUNDC3A","SKP1","SNCA","STK4","SYK","TAB3","TAOK3","TPM1"
GO:0016482	6	cytoplasmic transport	22	713	0.00693295	"ANK1","BLOC1S6","CNIH4","DERL2","F2R","FBXO7","FIS1","GCC2","GRPEL1","MFF","MFN2","PTPRC","RAB6A","RHOG","RPAIN","RPN2","SCYL2","SEC62","SYK","TCF7L2","THOC7","VIMP"
GO:0002705	7	positive regulation of leukocyte mediated immunity	6	97	0.00693797	"FGR","IL12RB1","PNP","PTPRC","RSAD2","SYK"
GO:0043457	7	regulation of cellular respiration	3	23	0.00712437	"FLCN","PINK1","SNCA"
GO:0090314	6	positive regulation of protein targeting to membrane	3	23	0.00712437	"FIS1","MFF","STOM"
GO:0060341	5	regulation of cellular localization	35	1306	0.00715426	"ARNTL","BCL2L1","BNIP3L","CD36","CLIC2","CYB5R1","DERL2","DMTN","ENTPD1","F2R","FGR","FIS1","FLCN","GCC2","GNAS","IFI27","LGALS3","MFF","MXI1","NAPA","NOLC1","OAZ2","PINK1","PPM1A","RASSF5","RHOG","RHOU","RSAD2","SLC2A1","SNCA","STOM","SYK","TCF7L2","TFDP1","WIPF1"
GO:1902580	4	single-organism cellular localization	23	759	0.00718491	"ACTN4","ANK1","BLOC1S6","F2R","FBXO7","FIS1","FNBP1L","GCC2","GRPEL1","LIN7C","MAL","MFF","MFN2","PIK3CD","PIK3CG","RAB6A","RPAIN","RPN2","SEC62","SNCA","SYK","SYNE2","TCF7L2"
GO:2000021	5	regulation of ion homeostasis	9	195	0.00723827	"ANPEP","CA2","CLIC2","F2R","GCLC","GNAS","IFI6","PTPRC","SNCA"
GO:0031323	5	regulation of cellular metabolic process	123	5869	0.007359	"ACSL6","ACTN4","ADIPOR1","ARG2","ARNTL","BCL2L1","BCL2L13","BNIP3L","CAMKK2","CAT","CCND2","CCNG1","CD36","CDKN1C","CISD2","CNOT3","CORO1C","CREG1","CYFIP2","DAP","DMTN","EIF2A","EIF3L","EIF4E2","EIF5","ELL2","ENTPD1","F2R","FBXO7","FECH","FGR","FIS1","FLCN","FOXO4","FURIN","GCLC","GLIPR2","GNAS","GPR183","GPX1","H2AFY","HBB","HCK","HDAC4","HERC5","IFI27","IFI6","IGF2BP2","IL6R","ISG15","JAZF1",…
GO:0009142	6	nucleoside triphosphate biosynthetic process	5	70	0.00741378	"CMPK2","NME4","PNP","STOML2","TBPL1"
GO:0019637	4	organophosphate metabolic process	24	806	0.00749931	"ACSL6","ALDH5A1","BPGM","CAT","CMAS","CMPK2","CSGALNACT1","DCK","DPM2","ENTPD1","ETNK1","GMPR","GNAS","GPX1","KMO","MPP1","NME4","PIK3CD","PIK3CG","PNP","SAMHD1","SNCA","STOML2","TBPL1"
GO:0033365	6	protein localization to organelle	16	464	0.00750647	"ARL1","F2R","FBXO7","FIS1","GCC2","GRPEL1","MFF","MFN2","RAB6A","RPAIN","RPN2","SEC62","SYK","SYNE2","TCF7L2","TERF2IP"
GO:0051049	5	regulation of transport	47	1888	0.00751114	"ACSL6","ACTN4","ANO6","ANPEP","ARG2","ARNTL","BNIP3L","CA2","CD36","CLIC2","CYB5R1","DERL2","DMTN","DNAJC6","ENTPD1","F2R","FGR","FIS1","GAPVD1","GCC2","GNAS","HCK","IFI27","KEL","LGALS3","MFF","MXI1","NAPA","NOLC1","OAZ2","PIK3CG","PINK1","PPM1A","RHOU","RSAD2","SCYL2","SLC2A1","SNCA","STOM","SYK","TCF7L2","TFDP1","TRAT1","UBQLN1","VIMP","WIPF1","WNK1"
GO:2000377	6	regulation of reactive oxygen species metabolic process	8	163	0.00778671	"ARG2","CD36","HBB","HDAC4","PINK1","SNCA","SYK","VIMP"
GO:0009112	5	nucleobase metabolic process	5	71	0.00786468	"CAT","DCK","GMPR","GPX1","PNP"
GO:0034755	6	iron ion transmembrane transport	2	8	0.00787248	"SLC25A37","TFRC"
GO:0035090	6	maintenance of apical/basal cell polarity	2	8	0.00787248	"ANK1","LIN7C"
GO:0035814	6	negative regulation of renal sodium excretion	2	8	0.00787248	"ANPEP","GNAS"
GO:2000145	5	regulation of cell motility	21	678	0.00791689	"ACTN4","ANO6","CORO1C","DMTN","F2R","FGR","FLCN","FURIN","GLIPR2","HDAC4","IL6R","LGALS3","MPP1","MYO1F","PECAM1","PIK3CD","PPM1F","PTPRC","SYNE2","TPM1","VIM"
GO:0009725	4	response to hormone	28	990	0.00792785	"ACSL6","ALDH2","ARG2","BCL2L1","CA2","CAT","CCND2","CD36","CTSB","FECH","FGR","GCLC","GNAS","GPX1","HCK","HDAC4","HMBS","IFI27","IL6R","QDPR","RNF14","SERPINA1","SESN3","TOP1","UROD","VIM","VIMP","WBP2"
GO:0001914	6	regulation of T cell mediated cytotoxicity	3	24	0.00803875	"IL12RB1","PNP","PTPRC"
GO:0008105	5	asymmetric protein localization	3	24	0.00803875	"LIN7C","MAL","NAPA"
GO:0009147	7	pyrimidine nucleoside triphosphate metabolic process	3	24	0.00803875	"CMPK2","NME4","TBPL1"
GO:0010972	8	negative regulation of G2/M transition of mitotic cell cycle	3	24	0.00803875	"CCNG1","FOXO4","TAOK3"
GO:0030511	7	positive regulation of transforming growth factor beta receptor signaling pathway	3	24	0.00803875	"CDKN1C","FLCN","FURIN"
GO:0043043	6	peptide biosynthetic process	3	24	0.00803875	"FURIN","GCLC","HAGH"
GO:0048741	8	skeletal muscle fiber development	3	24	0.00803875	"GPX1","KEL","XK"
GO:1903846	6	positive regulation of cellular response to transforming growth factor beta stimulus	3	24	0.00803875	"CDKN1C","FLCN","FURIN"
GO:2001235	7	positive regulation of apoptotic signaling pathway	9	199	0.0082183	"BCL2L1","FIS1","FLCN","MAL","MFF","PINK1","PTPRC","STK4","TFDP1"
GO:0006195	7	purine nucleotide catabolic process	4	46	0.00824188	"CAT","GPX1","PNP","SAMHD1"
GO:0006891	6	intra-Golgi vesicle-mediated transport	4	46	0.00824188	"COG1","GCC2","NAPA","RAB6A"
GO:0045055	6	regulated secretory pathway	4	46	0.00824188	"HCK","MYO1F","PIK3CD","PIK3CG"
GO:0090199	7	regulation of release of cytochrome c from mitochondria	4	46	0.00824188	"BCL2L1","GPX1","MFF","PINK1"
GO:0090303	7	positive regulation of wound healing	4	46	0.00824188	"ANO6","CD36","DMTN","F2R"
GO:0006879	10	cellular iron ion homeostasis	5	72	0.00833429	"ALAS2","FAM65B","ISCU","LCN2","TFRC"
GO:0019722	8	calcium-mediated signaling	6	101	0.00840284	"CAMKK2","CLIC2","DMTN","FIS1","HDAC4","TREML1"
GO:0010628	7	positive regulation of gene expression	44	1754	0.00848642	"ARNTL","CAMKK2","CAT","CDKN1C","EIF2A","ELL2","F2R","FLCN","FOXO4","H2AFY","HDAC4","IL6R","KLF1","LCN2","LYL1","MAML2","MAP2K3","MED16","NFE2","NOLC1","NSD1","PBX1","PCGF5","PIK3CD","PINK1","PPM1A","PPM1F","RHOG","RNF10","RNF14","SOX6","SQSTM1","SRPK2","SSBP3","TAB3","TAL1","TCF7L2","TERF2IP","TFDP1","TFDP2","TNIP1","TNRC6B","VIM","WBP2"
GO:0055086	4	nucleobase-containing small molecule metabolic process	17	516	0.00916198	"BPGM","CAT","CMAS","CMPK2","CSGALNACT1","DCK","ENTPD1","GMPR","GNAS","GPX1","KMO","MPP1","NME4","PNP","SAMHD1","STOML2","TBPL1"
GO:0070887	4	cellular response to chemical stimulus	40	1568	0.00920529	"ACSL6","ALDH2","ARG2","BCL2L1","CAT","CCND2","CD36","CMPK2","CPD","CTSB","DMTN","ENTPD1","FECH","FGR","GNAS","GPX1","HCK","HDAC4","HMBS","IL12RB1","KLF1","LCN2","MAP2K3","PIK3CG","PINK1","PPM1A","PPM1F","QDPR","SELPLG","SNCA","SOX6","TFRC","TIPARP","TOP1","TPM1","UBQLN1","UROD","VIM","VIMP","WBP2"
GO:0002699	6	positive regulation of immune effector process	8	168	0.00926011	"CD36","DDX60","FGR","IL12RB1","PNP","PTPRC","RSAD2","SYK"
GO:0006468	7	protein phosphorylation	24	821	0.00929113	"CAMKK2","EIF2A","F2R","FGR","HCK","IL12RB1","MAP2K3","MAP3K3","MAP4K5","MAPKAPK3","MARK3","PIK3CD","PIK3CG","PINK1","PRDX4","RIOK3","SCYL2","SQSTM1","SRPK2","STK4","SYK","TAB3","TAOK3","WNK1"
GO:1903828	5	negative regulation of cellular protein localization	7	135	0.00938931	"BCL2L1","CD36","DERL2","DMTN","FLCN","MXI1","PPM1A"
GO:0002697	5	regulation of immune effector process	15	435	0.00947723	"AP2B1","CD36","DDX60","DPP4","FGR","HCK","HERC5","IL12RB1","LGALS3","PNP","PTPRC","RSAD2","STOM","SYK","TMEM39B"
GO:0010035	4	response to inorganic substance	19	603	0.00950343	"ALAS2","ARG2","BCL2L1","CA2","CAT","CYB5A","DMTN","ENTPD1","FECH","GPX1","HBB","HMBS","LCN2","QDPR","SERPINA1","SNCA","TFRC","UROD","VIM"
GO:0044712	4	single-organism catabolic process	24	823	0.00955444	"ALDH2","ALDH5A1","ARG2","BLVRB","BPGM","CAT","CISD2","CTSB","ECI2","ENTPD1","FBXO7","FIS1","FURIN","GPX1","HBB","KMO","NPL","PINK1","PNP","PPP1CB","QDPR","SAMHD1","SQSTM1","UBQLN1"
GO:0006220	6	pyrimidine nucleotide metabolic process	4	48	0.00956585	"CMPK2","DCK","NME4","TBPL1"
GO:0030593	6	neutrophil chemotaxis	4	48	0.00956585	"LGALS3","PIK3CD","PIK3CG","SYK"
GO:0045071	8	negative regulation of viral genome replication	4	48	0.00956585	"ISG15","RSAD2","SRPK2","TNIP1"
GO:0006082	4	organic acid metabolic process	28	1006	0.00972146	"ACSL6","ADIPOR1","ALDH5A1","ARG2","BPGM","CD36","CMAS","CSGALNACT1","CYB5A","CYB5R3","ECI2","FAXDC2","GCLC","GPX1","KMO","NPL","OAT","ODC1","PNP","PRDX4","QDPR","SLC22A4","SLC2A1","SLC6A8","SLC7A5","SNCA","SYK","UROD"
GO:0043280	9	positive regulation of cysteine-type endopeptidase activity involved in apoptotic process	7	136	0.00975598	"BCL2L13","DAP","F2R","FIS1","IFI27","PPM1F","SNCA"
GO:0031349	6	positive regulation of defense response	14	396	0.00978606	"CD36","CNPY3","CTSB","DDX60","HCK","MAP2K3","MAPKAPK3","PIK3CG","PSME4","SKP1","SYK","TAB3","TANK","TNIP1"
GO:0009120	6	deoxyribonucleoside metabolic process	2	9	0.0100062	"DCK","PNP"
GO:0009265	7	2'-deoxyribonucleotide biosynthetic process	2	9	0.0100062	"CMPK2","TBPL1"
GO:0010818	6	T cell chemotaxis	2	9	0.0100062	"PIK3CD","PIK3CG"
GO:0035970	8	peptidyl-threonine dephosphorylation	2	9	0.0100062	"PPM1A","PPM1F"
GO:0045123	4	cellular extravasation	2	9	0.0100062	"PIK3CD","PIK3CG"
GO:0046385	6	deoxyribose phosphate biosynthetic process	2	9	0.0100062	"CMPK2","TBPL1"
GO:0046645	9	positive regulation of gamma-delta T cell activation	2	9	0.0100062	"PTPRC","SYK"
GO:0014059	7	regulation of dopamine secretion	3	26	0.0100662	"ENTPD1","PINK1","SNCA"
GO:0032007	8	negative regulation of TOR signaling	3	26	0.0100662	"ARNTL","FLCN","NPRL3"
GO:0071840	2	cellular component organization or biogenesis	104	4888	0.0101247	"ACTN4","ALDH5A1","AMFR","ANK1","ANO6","AP2B1","ARL1","ARPC5","BCL2L1","BLOC1S6","BNIP3L","CAT","CCNG1","CCT3","CISD2","CLPP","COG1","CORO1C","CSGALNACT1","CTSB","DAP3","DMTN","DNAJC6","DSTN","EIF2A","EIF3L","ENTPD1","EPB41","EPB42","F2R","FBXO7","FECH","FIS1","FLCN","FNBP1L","FOPNL","FURIN","GCC2","GCLC","GNL2","GSPT1","GYPA","H2AFY","HBB","HCK","HDAC4","HPS1","IFI6","ISCA1","ISCU","KEL","KLF1",…
GO:0045069	7	regulation of viral genome replication	5	76	0.0104072	"ISG15","RSAD2","SRPK2","STOM","TNIP1"
GO:0071495	4	cellular response to endogenous stimulus	23	785	0.0105029	"ACSL6","ALDH2","ARG2","BCL2L1","CCND2","CD36","CTSB","DMTN","FECH","FGR","GNAS","HCK","HDAC4","HMBS","KLF1","PIK3CG","PPM1A","SNCA","SOX6","TOP1","VIM","VIMP","WBP2"
GO:0006641	7	triglyceride metabolic process	6	106	0.0105307	"ACSL6","CAT","CD36","GPX1","PPP1CB","SLC22A4"
GO:0033036	3	macromolecule localization	41	1631	0.0106229	"ACTN4","ANK1","AP2B1","ARL1","ARNTL","BLOC1S6","CD36","CNIH4","COG1","DERL2","DMTN","F2R","FBXO7","FIS1","GCC2","GNAS","GRPEL1","HPS1","LIN7C","MAL","MFF","MFN2","NAPA","PNP","RAB6A","RHOG","RPAIN","RPN2","SEC62","SELENBP1","SQSTM1","STOML2","SYK","SYNE2","TCF7L2","TERF2IP","TFRC","TNPO1","TRAK2","VIMP","VPS33B"
GO:0051603	6	proteolysis involved in cellular protein catabolic process	15	441	0.0106497	"AMFR","ARNTL","CLPP","CTSB","DERL2","FBXO7","ISG15","PINK1","PSME4","SIAH2","SKP1","SQSTM1","UBQLN1","USP12","VIMP"
GO:0051173	6	positive regulation of nitrogen compound metabolic process	44	1780	0.0108492	"ARNTL","CAMKK2","CAT","CDKN1C","EIF2A","ELL2","F2R","FLCN","FOXO4","GNAS","HBB","HDAC4","IL6R","KLF1","LYL1","MAML2","MAP2K3","MED16","NFE2","NOLC1","NSD1","PBX1","PCGF5","PINK1","PNP","PPM1A","PTPRC","RHOG","RNF10","RNF14","RUNDC3A","SOX6","SQSTM1","SSBP3","STOML2","TAB3","TAL1","TCF7L2","TERF2IP","TFDP1","TFDP2","TNIP1","TNRC6B","WBP2"
GO:0061025	5	membrane fusion	7	139	0.0109187	"BLOC1S6","FIS1","MFF","MFN2","NAPA","STOML2","VPS33B"
GO:0048523	5	negative regulation of cellular process	92	4256	0.0109372	"ACTN4","ADIPOR1","ALDH2","AP2B1","ARHGEF12","ARNTL","BCL2L1","BNIP3L","CAT","CCNG1","CD36","CDKN1C","CLIC2","CMTM5","CORO1C","CREG1","CTSB","DAP","DERL2","DMTN","DPP4","EIF4E2","ENTPD1","F2R","FBXO7","FLCN","FOXO4","FURIN","GCLC","GPX1","H2AFY","HCK","HDAC4","IFI27","IFI6","IGF2BP2","ISG15","JAZF1","KANK2","KEL","LGALS3","LST1","LXN","MBNL3","MFN2","MXI1","MYO1F","NFE2","NPRL3","NSD1","OAZ2","PA…
GO:0050764	6	regulation of phagocytosis	5	77	0.0109758	"ANO6","CD36","FGR","HCK","SYK"
GO:0046148	5	pigment biosynthetic process	4	50	0.0110208	"ALAS2","FECH","HMBS","UROD"
GO:0070252	6	actin-mediated cell contraction	4	50	0.0110208	"MYL4","TMOD1","TPM1","VIM"
GO:0080090	5	regulation of primary metabolic process	117	5610	0.0110389	"ACSL6","ACTN4","ADIPOR1","ARNTL","BCL2L1","BCL2L13","CAMKK2","CAT","CCND2","CCNG1","CD36","CDKN1C","CNOT3","CORO1C","CREG1","CYFIP2","DAP","DMTN","EIF2A","EIF3L","EIF4E2","EIF5","ELL2","ENTPD1","F2R","FBXO7","FECH","FGR","FIS1","FLCN","FOXO4","FURIN","GCLC","GLIPR2","GNAS","GPR183","GPX1","H2AFY","HBB","HCK","HDAC4","HERC5","IFI27","IFI6","IGF2BP2","IL6R","ISG15","JAZF1","KANK2","KLF1","LXN","LY…
GO:1904019	8	epithelial cell apoptotic process	3	27	0.0111811	"BCL2L1","PIK3CG","STK4"
GO:0042326	9	negative regulation of phosphorylation	14	403	0.0112818	"CDKN1C","CORO1C","DMTN","FBXO7","FLCN","H2AFY","PECAM1","PINK1","PPM1F","PTPRC","SNCA","TAOK3","TNIP1","WNK1"
GO:1903708	6	positive regulation of hemopoiesis	8	174	0.0112917	"CA2","GNAS","IL12RB1","ISG15","PNP","PTPRC","SYK","TAL1"
GO:0044419	3	interspecies interaction between organisms	22	746	0.0113738	"ANPEP","AP2B1","BCL2L1","BNIP3L","DPP4","FURIN","GPX1","GYPA","HCK","ISG15","PSME4","RAB6A","RSAD2","SKP1","STOM","SYK","TFRC","THOC7","TNIP1","TNPO1","TOP1","VIM"
GO:0030595	4	leukocyte chemotaxis	6	108	0.0114801	"ANO6","IL6R","LGALS3","PIK3CD","PIK3CG","SYK"
GO:0097202	8	activation of cysteine-type endopeptidase activity	6	108	0.0114801	"BCL2L13","CYFIP2","DAP","F2R","IFI27","SNCA"
GO:0050900	3	leukocyte migration	10	247	0.0114812	"ANO6","HCK","IL6R","LGALS3","PECAM1","PIK3CD","PIK3CG","SELPLG","SLC7A5","SYK"
GO:0032956	6	regulation of actin cytoskeleton organization	11	285	0.0115011	"ARPC5","DMTN","DSTN","FGR","HCK","KANK2","MYO1F","PECAM1","PPM1F","TMOD1","TPM1"
GO:0050830	6	defense response to Gram-positive bacterium	5	78	0.0115652	"CD36","FGR","HCK","IL6R","MYO1F"
GO:0009165	6	nucleotide biosynthetic process	9	211	0.011769	"CMAS","CMPK2","DCK","GNAS","KMO","NME4","PNP","STOML2","TBPL1"
GO:0032535	4	regulation of cellular component size	9	211	0.011769	"ARPC5","DMTN","DSTN","HCK","KEL","PECAM1","TMOD1","TPM1","XK"
GO:0048468	4	cell development	21	704	0.0117737	"ACSL6","ANK1","BCL2L1","BPGM","DMTN","GPX1","HBB","HDAC4","KEL","KLF1","OSBP2","PTPRC","RHD","SOX6","TAL1","TCF7L2","TIAL1","VIM","WNK1","XK","YIPF6"
GO:0090316	6	positive regulation of intracellular protein transport	10	248	0.0117858	"CYB5R1","FIS1","MFF","OAZ2","PINK1","PPM1A","RHOU","STOM","TCF7L2","WIPF1"
GO:0030834	7	regulation of actin filament depolymerization	4	51	0.0117988	"DMTN","DSTN","TMOD1","TPM1"
GO:1990266	6	neutrophil migration	4	51	0.0117988	"LGALS3","PIK3CD","PIK3CG","SYK"
GO:0040012	4	regulation of locomotion	22	749	0.0118709	"ACTN4","ANO6","CORO1C","DMTN","F2R","FGR","FLCN","FURIN","GLIPR2","HDAC4","IL6R","LGALS3","MPP1","MYO1F","PECAM1","PIK3CD","PPM1F","PTPRC","SNCA","SYNE2","TPM1","VIM"
GO:0051336	5	regulation of hydrolase activity	33	1257	0.0118747	"ARHGAP30","ARHGEF12","ARHGEF40","ARL1","BCL2L1","BCL2L13","CORO1C","CYFIP2","DAP","F2R","FIS1","FURIN","GAPVD1","GNAS","GPX1","IFI27","IFI6","LXN","MYL4","NPRL3","PECAM1","PINK1","PPM1F","PSME4","RAB6A","RGS10","RHOG","SERPINA1","SERPINI1","SIAH2","SNCA","TPM1","WNK1"
GO:0048856	3	anatomical structure development	75	3370	0.0118963	"ACSL6","AHSP","ALDH2","ALDH5A1","ANK1","ANO6","ARG2","BCL2L1","BPGM","CA2","CAT","CCND2","CCNG1","CD36","CDKN1C","CSGALNACT1","CTSB","DMTN","DPCD","EIF4E2","EPB42","FAM65B","FLCN","FNBP1L","FOXO4","GLRX5","GNAS","GPX1","HBB","HCK","HDAC4","HECA","HMBS","HPS1","IL6R","KEL","KLF1","LGALS3","LST1","LYL1","MAL","MAP2K3","MAP3K3","NAPA","NFE2","NINJ1","NPRL3","ODC1","OSBP2","PBX1","PECAM1","PRDX4","P…
GO:1901293	5	nucleoside phosphate biosynthetic process	9	212	0.0121097	"CMAS","CMPK2","DCK","GNAS","KMO","NME4","PNP","STOML2","TBPL1"
GO:0012501	5	programmed cell death	25	886	0.0121336	"ARG2","BCL2L1","BCL2L13","BNIP3L","CYFIP2","DAP","DAP3","FIS1","GPX1","IFI27","KANK2","LCN2","MAL","MFN2","PIK3CG","PPM1F","PSME4","RASSF5","SIAH2","SQSTM1","STK4","TFDP1","TIAL1","TOP1","VIM"
GO:1901292	5	nucleoside phosphate catabolic process	5	79	0.0121759	"CAT","ENTPD1","GPX1","PNP","SAMHD1"
GO:0022411	4	cellular component disassembly	16	490	0.0121981	"CISD2","CTSB","DAP3","DNAJC6","DSTN","FBXO7","FIS1","FURIN","GSPT1","MRPS15","MRPS18B (ENSG00000204568)","NAPA","NFE2","PINK1","SQSTM1","VIM"
GO:0014904	7	myotube cell development	3	28	0.0123643	"GPX1","KEL","XK"
GO:0034067	7	protein localization to Golgi apparatus	3	28	0.0123643	"ARL1","GCC2","RAB6A"
GO:0006054	6	N-acetylneuraminate metabolic process	2	10	0.012365	"CMAS","NPL"
GO:0016559	5	peroxisome fission	2	10	0.012365	"FIS1","MFF"
GO:0043653	6	mitochondrial fragmentation involved in apoptotic process	2	10	0.012365	"FIS1","MFF"
GO:0045586	9	regulation of gamma-delta T cell differentiation	2	10	0.012365	"PTPRC","SYK"
GO:0044711	4	single-organism biosynthetic process	34	1309	0.0124454	"ACSL6","ALAS2","ARG2","CMAS","CMPK2","CSGALNACT1","CYB5R1","CYB5R3","DAP3","DCK","DPM2","ETNK1","FAXDC2","FECH","GCLC","GNAS","HMBS","ISG15","KMO","MRPS15","MRPS18B (ENSG00000204568)","NME4","OAT","ODC1","PBX1","PIK3CD","PIK3CG","PNP","SLC2A1","STOML2","SYK","TBPL1","TERF2IP","UROD"
GO:0045935	7	positive regulation of nucleobase-containing compound metabolic process	43	1747	0.012593	"ARNTL","CAMKK2","CAT","CDKN1C","EIF2A","ELL2","F2R","FLCN","FOXO4","GNAS","HDAC4","IL6R","KLF1","LYL1","MAML2","MAP2K3","MED16","NFE2","NOLC1","NSD1","PBX1","PCGF5","PINK1","PNP","PPM1A","PTPRC","RHOG","RNF10","RNF14","RUNDC3A","SOX6","SQSTM1","SSBP3","STOML2","TAB3","TAL1","TCF7L2","TERF2IP","TFDP1","TFDP2","TNIP1","TNRC6B","WBP2"
GO:1901564	4	organonitrogen compound metabolic process	35	1358	0.0125948	"ALAS2","ALDH5A1","ANK1","ANPEP","ARG2","BLVRB","BPGM","CAT","CMPK2","CSGALNACT1","DCK","FECH","FURIN","GCLC","GMPR","GNAS","GPX1","HAGH","HBB","HMBS","KMO","NME4","OAT","OAZ2","ODC1","PNP","PRDX4","QDPR","SAMHD1","SLC6A8","SLC7A5","SNCA","STOML2","TBPL1","UROD"
GO:0030837	8	negative regulation of actin filament polymerization	4	52	0.0126112	"DMTN","PECAM1","TMOD1","TPM1"
GO:0042127	5	regulation of cell proliferation	40	1602	0.0128424	"BCL2L1","CCND2","CDKN1C","DERL2","DPP4","F2R","FGR","FLCN","FOXO4","GPR183","GPX1","HCK","HDAC4","IL12RB1","IL6R","KANK2","LGALS3","LST1","MFN2","MXI1","NOLC1","ODC1","PBX1","PNP","PRDX4","PTPRC","RASSF5","RBM38","RHOG","RNF10","SRPK2","SSBP3","STK4","SYK","TAL1","TCF7L2","TFDP1","TFRC","TIAL1","VIM"
GO:1903829	5	positive regulation of cellular protein localization	12	329	0.0128925	"CYB5R1","FIS1","MFF","OAZ2","PINK1","PPM1A","RHOG","RHOU","STOM","TCF7L2","TFDP1","WIPF1"
GO:0009894	5	regulation of catabolic process	23	800	0.0129224	"ARNTL","BCL2L1","BNIP3L","CISD2","DAP","FURIN","GCLC","GPX1","HDAC4","OAZ2","ODC1","PIK3CG","PINK1","PPP1CB","PSME4","SKP1","SNCA","SQSTM1","STOM","TIPARP","TMEM39B","TNRC6B","UBQLN1"
GO:0042327	9	positive regulation of phosphorylation	25	891	0.0129407	"CAMKK2","CCND2","CD36","F2R","FGR","FLCN","GLIPR2","GNAS","GPR183","IL6R","MAP2K3","MAP3K3","MAP4K5","MAPKAPK3","PECAM1","PIK3CG","PINK1","PTPRC","SNCA","SQSTM1","STK4","SYK","TAB3","TAOK3","TERF2IP"
GO:0016265	3	death	26	937	0.0129592	"ARG2","BCL2L1","BCL2L13","BNIP3L","CYFIP2","DAP","DAP3","F2R","FIS1","GPX1","IFI27","KANK2","LCN2","MAL","MFN2","PIK3CG","PPM1F","PSME4","RASSF5","SIAH2","SQSTM1","STK4","TFDP1","TIAL1","TOP1","VIM"
GO:0051130	5	positive regulation of cellular component organization	32	1219	0.0131616	"ACSL6","ACTN4","ANK1","ANO6","ARPC5","CD36","CORO1C","CYB5R1","DMTN","DSTN","FIS1","FNBP1L","GLIPR2","GPX1","HCK","HDAC4","LCN2","MFF","PINK1","PPM1F","RHOG","RHOU","SCYL2","SNCA","SQSTM1","STOM","STOML2","TAL1","TFDP1","TMEM39B","TPM1","WBP2"
GO:0043436	5	oxoacid metabolic process	27	985	0.013252	"ACSL6","ADIPOR1","ALDH5A1","ARG2","BPGM","CD36","CMAS","CSGALNACT1","CYB5A","CYB5R3","ECI2","FAXDC2","GCLC","GPX1","KMO","NPL","OAT","ODC1","PRDX4","QDPR","SLC22A4","SLC2A1","SLC6A8","SLC7A5","SNCA","SYK","UROD"
GO:0072523	6	purine-containing compound catabolic process	4	53	0.0134585	"CAT","GPX1","PNP","SAMHD1"
GO:2000756	9	regulation of peptidyl-lysine acetylation	4	53	0.0134585	"FLCN","NFE2","SNCA","WBP2"
GO:0002755	8	MyD88-dependent toll-like receptor signaling pathway	5	81	0.013462	"CD36","MAP2K3","MAPKAPK3","TAB3","TNIP1"
GO:1902175	7	regulation of oxidative stress-induced intrinsic apoptotic signaling pathway	3	29	0.0136166	"GPX1","PINK1","UBQLN1"
GO:1901988	7	negative regulation of cell cycle phase transition	8	180	0.0136351	"CCNG1","FBXO7","FOXO4","H2AFY","KANK2","PSME4","RBM38","TAOK3"
GO:0033674	7	positive regulation of kinase activity	16	497	0.0137907	"CAMKK2","CCND2","F2R","FGR","MAP2K3","MAP3K3","MAP4K5","MAPKAPK3","PIK3CG","PINK1","PTPRC","SNCA","STK4","SYK","TAB3","TAOK3"
GO:0032870	5	cellular response to hormone stimulus	15	455	0.0138305	"ACSL6","ALDH2","ARG2","CCND2","CD36","CTSB","FECH","FGR","GNAS","HCK","HDAC4","HMBS","TOP1","VIMP","WBP2"
GO:0016192	5	vesicle-mediated transport	29	1082	0.0138502	"ACTN4","ANK1","AP2B1","ARL1","BCL2L1","BLOC1S6","CD36","CNIH4","COG1","CORO1C","DNAJC6","FNBP1L","GAPVD1","GCC2","HBB","HCK","LIN7C","MAPKAPK3","MYO1F","NAPA","PECAM1","PIK3CD","PIK3CG","RAB6A","SCYL2","SERPINA1","SNCA","TFRC","VPS33B"
GO:2001234	7	negative regulation of apoptotic signaling pathway	9	217	0.0139241	"BCL2L1","GCLC","GPX1","IFI6","LGALS3","PINK1","SIAH2","TCF7L2","VIMP"
GO:0043410	8	positive regulation of MAPK cascade	15	456	0.0140833	"CD36","F2R","GLIPR2","GPR183","IL6R","MAP2K3","MAP3K3","MAP4K5","MAPKAPK3","PIK3CG","PTPRC","STK4","SYK","TAB3","TAOK3"
GO:0032845	5	negative regulation of homeostatic process	6	113	0.0141152	"ANPEP","F2R","FLCN","GNAS","PTPRC","TERF2IP"
GO:0010389	8	regulation of G2/M transition of mitotic cell cycle	4	54	0.0143412	"CCNG1","FOXO4","PBX1","TAOK3"
GO:0051248	7	negative regulation of protein metabolic process	27	994	0.014761	"BCL2L1","CDKN1C","CORO1C","DMTN","EIF4E2","FBXO7","FLCN","FURIN","GCLC","GPX1","H2AFY","IFI6","IGF2BP2","ISG15","LXN","PAIP2","PECAM1","PINK1","PPM1F","PTPRC","SERPINA1","SERPINI1","SIAH2","SNCA","TAOK3","TNIP1","WNK1"
GO:0006915	6	apoptotic process	24	856	0.0148489	"ARG2","BCL2L1","BCL2L13","BNIP3L","CYFIP2","DAP","DAP3","FIS1","GPX1","IFI27","KANK2","LCN2","MAL","MFN2","PIK3CG","PPM1F","PSME4","RASSF5","SIAH2","SQSTM1","STK4","TFDP1","TIAL1","VIM"
GO:0008104	4	protein localization	40	1618	0.0149244	"ACTN4","ANK1","AP2B1","ARL1","ARNTL","BLOC1S6","CD36","CNIH4","COG1","DERL2","DMTN","F2R","FBXO7","FIS1","GCC2","GNAS","GRPEL1","HPS1","LIN7C","MAL","MFF","MFN2","NAPA","PNP","RAB6A","RHOG","RPAIN","RPN2","SEC62","SELENBP1","SQSTM1","SYK","SYNE2","TCF7L2","TERF2IP","TFRC","TNPO1","TRAK2","VIMP","VPS33B"
GO:0032105	7	negative regulation of response to extracellular stimulus	3	30	0.0149385	"KANK2","PINK1","UBQLN1"
GO:0032108	8	negative regulation of response to nutrient levels	3	30	0.0149385	"KANK2","PINK1","UBQLN1"
GO:0045577	8	regulation of B cell differentiation	3	30	0.0149385	"PNP","PTPRC","SYK"
GO:1901985	9	positive regulation of protein acetylation	3	30	0.0149385	"NFE2","TERF2IP","WBP2"
GO:0010044	6	response to aluminum ion	2	11	0.0149407	"ENTPD1","QDPR"
GO:0032536	5	regulation of cell projection size	2	11	0.0149407	"KEL","XK"
GO:0010605	6	negative regulation of macromolecule metabolic process	53	2268	0.015048	"ARNTL","BCL2L1","CAT","CD36","CDKN1C","CNOT3","CORO1C","CREG1","DAP","DIP2A","DMTN","EIF4E2","FBXO7","FLCN","FURIN","GCLC","GPX1","H2AFY","HDAC4","IFI27","IFI6","IGF2BP2","IL6R","ISG15","JAZF1","KANK2","LXN","MARCH8","MXI1","NSD1","PAIP2","PBX1","PECAM1","PINK1","PPM1A","PPM1F","PTPRC","SERPINA1","SERPINI1","SIAH2","SNCA","SOX6","TAL1","TAOK3","TCF7L2","TERF2IP","TFDP2","TIPARP","TNIP1","TNRC6B"…
GO:0050867	6	positive regulation of cell activation	11	297	0.0152309	"BLOC1S6","DMTN","DPP4","FGR","GPR183","HPS1","ICOS","IL12RB1","PNP","PTPRC","SYK"
GO:0051148	7	negative regulation of muscle cell differentiation	4	55	0.0152597	"CMTM5","FOXO4","HDAC4","MBNL3"
GO:0006639	6	acylglycerol metabolic process	6	115	0.0152784	"ACSL6","CAT","CD36","GPX1","PPP1CB","SLC22A4"
GO:0032101	5	regulation of response to external stimulus	23	813	0.0153639	"ANO6","AP2B1","CD36","DDX60","DMTN","F2R","GPX1","HCK","HERC5","IL12RB1","IL6R","KANK2","MPP1","PIK3CG","PINK1","PPM1F","SQSTM1","STOM","SYK","TMEM39B","TNIP1","UBQLN1","VIMP"
GO:0016567	9	protein ubiquitination	18	590	0.0154247	"AMFR","DCAF12","FBXO7","HERC5","HERC6","MARCH6","MARCH8","PINK1","PSME4","RNF10","RNF123","RNF14","RNF182","SIAH2","SKP1","TRIM58","UBE3B","ZER1"
GO:0045893	8	positive regulation of transcription, DNA-templated	37	1475	0.0154392	"ARNTL","CAMKK2","CAT","CDKN1C","EIF2A","ELL2","F2R","FLCN","FOXO4","HDAC4","IL6R","KLF1","LYL1","MAML2","MAP2K3","MED16","NFE2","NOLC1","NSD1","PBX1","PCGF5","PINK1","PPM1A","RHOG","RNF10","RNF14","SOX6","SQSTM1","SSBP3","TAB3","TAL1","TCF7L2","TERF2IP","TFDP1","TFDP2","TNIP1","WBP2"
GO:1903508	9	positive regulation of nucleic acid-templated transcription	37	1475	0.0154392	"ARNTL","CAMKK2","CAT","CDKN1C","EIF2A","ELL2","F2R","FLCN","FOXO4","HDAC4","IL6R","KLF1","LYL1","MAML2","MAP2K3","MED16","NFE2","NOLC1","NSD1","PBX1","PCGF5","PINK1","PPM1A","RHOG","RNF10","RNF14","SOX6","SQSTM1","SSBP3","TAB3","TAL1","TCF7L2","TERF2IP","TFDP1","TFDP2","TNIP1","WBP2"
GO:0008064	6	regulation of actin polymerization or depolymerization	7	149	0.0155224	"ARPC5","DMTN","DSTN","HCK","PECAM1","TMOD1","TPM1"
GO:0007165	5	signal transduction	103	4907	0.0155387	"ACTN4","ADIPOR1","AMFR","ANK1","ANO6","AP2B1","ARHGAP30","ARHGEF12","ARL1","ARL4A","ARNTL","ARPC5","BCL2L1","CA2","CAMKK2","CD36","CLIC2","CNIH4","CNPY3","CORO1C","CTNNAL1","CTSB","CYFIP2","DAP","DAP3","DERL2","DMTN","EIF2A","EIF4E2","ENTPD1","F2R","FGR","FIS1","FLCN","FOXO4","FURIN","GAPVD1","GNAS","GPR171","GPR183","GPX1","HCK","HDAC4","HERC5","IFI27","IFI6","IGSF6","IL12RB1","IL6R","ISG15","L…
GO:0001934	9	positive regulation of protein phosphorylation	24	860	0.0156249	"CAMKK2","CCND2","CD36","F2R","FLCN","GLIPR2","GNAS","GPR183","IL6R","MAP2K3","MAP3K3","MAP4K5","MAPKAPK3","PECAM1","PIK3CG","PINK1","PTPRC","SNCA","SQSTM1","STK4","SYK","TAB3","TAOK3","TERF2IP"
GO:0031333	6	negative regulation of protein complex assembly	6	116	0.0158842	"DMTN","PECAM1","PPM1A","SNCA","TMOD1","TPM1"
GO:0043406	9	positive regulation of MAP kinase activity	9	222	0.0159325	"MAP2K3","MAP3K3","MAP4K5","MAPKAPK3","PIK3CG","PTPRC","SYK","TAB3","TAOK3"
GO:0009617	4	response to bacterium	10	260	0.0159351	"CD36","FGR","GPX1","HCK","IL6R","ISG15","LCN2","LYZ","MYO1F","SYK"
GO:0030832	5	regulation of actin filament length	7	150	0.0160483	"ARPC5","DMTN","DSTN","HCK","PECAM1","TMOD1","TPM1"
GO:0007006	4	mitochondrial membrane organization	4	56	0.0162145	"BCL2L1","BNIP3L","MFN2","SNCA"
GO:0046635	9	positive regulation of alpha-beta T cell activation	4	56	0.0162145	"IL12RB1","PNP","PTPRC","SYK"
GO:0030193	6	regulation of blood coagulation	5	85	0.0163024	"ANO6","CD36","DMTN","F2R","SYK"
GO:1900046	5	regulation of hemostasis	5	85	0.0163024	"ANO6","CD36","DMTN","F2R","SYK"
GO:0000080	5	mitotic G1 phase	3	31	0.0163304	"SKP1","TFDP1","TFDP2"
GO:0034105	6	positive regulation of tissue remodeling	3	31	0.0163304	"CA2","SYK","TFRC"
GO:0051318	4	G1 phase	3	31	0.0163304	"SKP1","TFDP1","TFDP2"
GO:0031328	7	positive regulation of cellular biosynthetic process	44	1827	0.0165048	"ACSL6","ARNTL","CAMKK2","CAT","CDKN1C","EIF2A","ELL2","F2R","FLCN","FOXO4","GNAS","HBB","HDAC4","IL6R","KLF1","LYL1","MAML2","MAP2K3","MED16","NFE2","NOLC1","NSD1","PBX1","PCGF5","PINK1","PPM1A","RHOG","RNF10","RNF14","RUNDC3A","SNCA","SOX6","SQSTM1","SSBP3","STOML2","SYK","TAB3","TAL1","TCF7L2","TERF2IP","TFDP1","TFDP2","TNIP1","WBP2"
GO:0000187	10	activation of MAPK activity	7	151	0.0165868	"MAP2K3","MAP3K3","MAP4K5","MAPKAPK3","PTPRC","SYK","TAB3"
GO:0015711	6	organic anion transport	13	382	0.0167066	"ACSL6","ANO6","CA1","CA2","CD36","HBB","PCTP","SLC22A4","SLC2A1","SLC4A1","SLC6A8","SLC7A5","XK"
GO:0045860	8	positive regulation of protein kinase activity	15	466	0.0168124	"CAMKK2","CCND2","F2R","MAP2K3","MAP3K3","MAP4K5","MAPKAPK3","PIK3CG","PINK1","PTPRC","SNCA","STK4","SYK","TAB3","TAOK3"
GO:0009141	6	nucleoside triphosphate metabolic process	6	118	0.0171453	"CMPK2","NME4","PNP","SAMHD1","STOML2","TBPL1"
GO:0071621	5	granulocyte chemotaxis	4	57	0.0172059	"LGALS3","PIK3CD","PIK3CG","SYK"
GO:0051345	6	positive regulation of hydrolase activity	23	823	0.0174808	"ARHGAP30","ARHGEF12","ARHGEF40","ARL1","BCL2L13","CORO1C","CYFIP2","DAP","F2R","FIS1","GAPVD1","GNAS","IFI27","MYL4","NPRL3","PINK1","PPM1F","PSME4","RAB6A","RGS10","RHOG","SNCA","TPM1"
GO:0051254	7	positive regulation of RNA metabolic process	38	1537	0.0174855	"ARNTL","CAMKK2","CAT","CDKN1C","EIF2A","ELL2","F2R","FLCN","FOXO4","HDAC4","IL6R","KLF1","LYL1","MAML2","MAP2K3","MED16","NFE2","NOLC1","NSD1","PBX1","PCGF5","PINK1","PPM1A","RHOG","RNF10","RNF14","SOX6","SQSTM1","SSBP3","TAB3","TAL1","TCF7L2","TERF2IP","TFDP1","TFDP2","TNIP1","TNRC6B","WBP2"
GO:0051270	5	regulation of cellular component movement	21	733	0.0177163	"ACTN4","ANO6","CORO1C","DMTN","F2R","FGR","FLCN","FURIN","GLIPR2","HDAC4","IL6R","LGALS3","MPP1","MYO1F","PECAM1","PIK3CD","PPM1F","PTPRC","SYNE2","TPM1","VIM"
GO:0002283	6	neutrophil activation involved in immune response	2	12	0.017725	"MYO1F","SYK"
GO:0009263	6	deoxyribonucleotide biosynthetic process	2	12	0.017725	"CMPK2","TBPL1"
GO:0009650	7	UV protection	2	12	0.017725	"CAT","GPX1"
GO:0010960	9	magnesium ion homeostasis	2	12	0.017725	"KEL","XK"
GO:0046643	8	regulation of gamma-delta T cell activation	2	12	0.017725	"PTPRC","SYK"
GO:0060100	6	positive regulation of phagocytosis, engulfment	2	12	0.017725	"ANO6","CD36"
GO:2000369	7	regulation of clathrin-mediated endocytosis	2	12	0.017725	"DNAJC6","SCYL2"
GO:1902803	4	regulation of synaptic vesicle transport	3	32	0.0177926	"NAPA","PINK1","SNCA"
GO:0097529	4	myeloid leukocyte migration	5	87	0.0178615	"IL6R","LGALS3","PIK3CD","PIK3CG","SYK"
GO:0051347	6	positive regulation of transferase activity	18	600	0.0179638	"CAMKK2","CCND2","F2R","FGR","MAP2K3","MAP3K3","MAP4K5","MAPKAPK3","PIK3CG","PINK1","PSME4","PTPRC","SKP1","SNCA","STK4","SYK","TAB3","TAOK3"
GO:0030433	8	ER-associated ubiquitin-dependent protein catabolic process	4	58	0.0182344	"AMFR","DERL2","UBQLN1","VIMP"
GO:1902041	8	regulation of extrinsic apoptotic signaling pathway via death domain receptors	4	58	0.0182344	"GPX1","LGALS3","MAL","STK4"
GO:0006897	6	endocytosis	14	429	0.0184519	"AP2B1","BCL2L1","CD36","CORO1C","FNBP1L","GAPVD1","HBB","HCK","MAPKAPK3","PECAM1","PIK3CG","SCYL2","SNCA","TFRC"
GO:0048284	4	organelle fusion	5	88	0.0186767	"BLOC1S6","FIS1","MFF","MFN2","STOML2"
GO:0048869	4	cellular developmental process	65	2915	0.01876	"ACSL6","AHSP","ALAS2","ANK1","ANPEP","ARL4A","BCL2L1","BLOC1S6","BPGM","CAT","CD300LF","CDKN1C","CNOT3","CTSB","DMTN","EPB42","FAM65B","FECH","FGR","FIS1","FNBP1L","FOXO4","GPR183","GPX1","HBB","HCK","HDAC4","HERC6","HMBS","HPS1","KEL","KLF1","LGALS3","LRRC8A","LST1","LYL1","MAL","MFF","NAPA","OSBP2","PBX1","PIK3CD","PSME4","PTPRC","RBM38","RHD","RSAD2","SELENBP1","SIGLEC10","SLC7A5","SOX6","SQS…
GO:0003013	5	circulatory system process	7	155	0.0188686	"CYB5R3","EPB41","GCLC","GPX1","HBB","KEL","NFE2"
GO:0048878	5	chemical homeostasis	25	922	0.0189584	"ADIPOR1","ALAS2","ANK1","CA2","CD52","EPB42","F2R","FAM65B","FECH","FIS1","GNAS","ISCU","KEL","LCN2","PIK3CG","PTPRC","RHD","SESN3","SLC25A37","SLC4A1","SNCA","STOML2","TCF7L2","TFRC","XK"
GO:0006605	5	protein targeting	11	307	0.0189805	"ANK1","FBXO7","FIS1","GCC2","GRPEL1","MFF","MFN2","RAB6A","RPN2","SEC62","TRAK2"
GO:0097190	6	apoptotic signaling pathway	12	348	0.0191838	"ARHGEF12","BCL2L1","DAP","DAP3","GPX1","IFI27","IL6R","LCN2","PNP","PPM1F","SQSTM1","TFDP1"
GO:0006909	4	phagocytosis	4	59	0.0193003	"CD36","CORO1C","HCK","PECAM1"
GO:0006221	7	pyrimidine nucleotide biosynthetic process	3	33	0.0193253	"CMPK2","NME4","TBPL1"
GO:0033363	5	secretory granule organization	3	33	0.0193253	"F2R","TBPL1","VPS33B"
GO:0032970	5	regulation of actin filament-based process	11	308	0.01939	"ARPC5","DMTN","DSTN","FGR","HCK","KANK2","MYO1F","PECAM1","PPM1F","TMOD1","TPM1"
GO:0010243	4	response to organonitrogen compound	25	924	0.0194119	"ACSL6","ALDH2","ARG2","BCL2L1","CAT","CCND2","CCNG1","CD36","CTSB","DMTN","ENTPD1","FGR","GNAS","GPX1","HCK","HMBS","IL6R","KLF1","PIK3CG","QDPR","SESN3","SNCA","TOP1","UROD","VIMP"
GO:0031330	7	negative regulation of cellular catabolic process	7	156	0.0194718	"BCL2L1","DAP","FURIN","HDAC4","PIK3CG","PINK1","UBQLN1"
GO:0051648	5	vesicle localization	7	156	0.0194718	"ACTN4","BLOC1S6","FNBP1L","PIK3CG","SNCA","TCF7L2","VPS33B"
GO:0009719	3	response to endogenous stimulus	36	1451	0.019541	"ACSL6","ALDH2","ARG2","BCL2L1","CA2","CAT","CCND2","CCNG1","CD36","CTSB","DMTN","ENTPD1","FECH","FGR","GCLC","GNAS","GPX1","HCK","HDAC4","HMBS","IFI27","IL6R","KLF1","PIK3CG","PPM1A","QDPR","RNF14","SERPINA1","SESN3","SNCA","SOX6","TOP1","UROD","VIM","VIMP","WBP2"
GO:1902680	8	positive regulation of RNA biosynthetic process	37	1500	0.0195447	"ARNTL","CAMKK2","CAT","CDKN1C","EIF2A","ELL2","F2R","FLCN","FOXO4","HDAC4","IL6R","KLF1","LYL1","MAML2","MAP2K3","MED16","NFE2","NOLC1","NSD1","PBX1","PCGF5","PINK1","PPM1A","RHOG","RNF10","RNF14","SOX6","SQSTM1","SSBP3","TAB3","TAL1","TCF7L2","TERF2IP","TFDP1","TFDP2","TNIP1","WBP2"
GO:0001666	4	response to hypoxia	12	349	0.019569	"ACSL6","ACTN4","ALAS2","ARG2","BCL2L1","CAT","DPP4","HMBS","PINK1","SERPINA1","TFRC","UBQLN1"
GO:0006508	5	proteolysis	29	1114	0.0197367	"AMFR","ANPEP","ARNTL","BCL2L13","CLPP","CPD","CPVL","CTSB","CYFIP2","DAP","DERL2","DPP4","ERAP2","F2R","FBXO7","FURIN","IFI27","ISG15","KEL","PINK1","PSME4","SIAH2","SKP1","SNCA","SQSTM1","STOML2","UBQLN1","USP12","VIMP"
GO:0033135	9	regulation of peptidyl-serine phosphorylation	6	122	0.0198707	"DMTN","NSD1","PINK1","PPM1F","SNCA","TERF2IP"
GO:0030003	7	cellular cation homeostasis	15	476	0.0199312	"ALAS2","CA2","CD52","F2R","FAM65B","FIS1","ISCU","KEL","LCN2","PIK3CG","PTPRC","SLC4A1","STOML2","TFRC","XK"
GO:0051259	7	protein oligomerization	15	476	0.0199312	"ALDH5A1","AMFR","CAT","CLPP","ENTPD1","FIS1","HBB","LCN2","LNX2","MFF","OAT","SAMHD1","SQSTM1","STOM","STOML2"
GO:0009056	3	catabolic process	41	1700	0.019984	"ALDH2","ALDH5A1","AMFR","ARG2","ARNTL","BLVRB","BNIP3L","BPGM","CAT","CISD2","CNOT3","CTSB","DAP","DERL2","ECI2","ENTPD1","FAN1","FBXO7","FIS1","FNBP1L","FURIN","GPX1","GSPT1","HBB","ISG15","KMO","MFN2","NPL","PINK1","PNP","PPP1CB","PSME4","QDPR","SAMHD1","SIAH2","SKP1","SQSTM1","UBQLN1","USP12","VIMP","XRN2"
GO:0032271	6	regulation of protein polymerization	7	157	0.0200884	"ARPC5","DMTN","HCK","PECAM1","SNCA","TMOD1","TPM1"
GO:0050818	5	regulation of coagulation	5	90	0.0203797	"ANO6","CD36","DMTN","F2R","SYK"
GO:0008219	4	cell death	25	929	0.0205831	"ARG2","BCL2L1","BCL2L13","BNIP3L","CYFIP2","DAP","DAP3","FIS1","GPX1","IFI27","KANK2","LCN2","MAL","MFN2","PIK3CG","PPM1F","PSME4","RASSF5","SIAH2","SQSTM1","STK4","TFDP1","TIAL1","TOP1","VIM"
GO:0002862	7	negative regulation of inflammatory response to antigenic stimulus	2	13	0.0207099	"GPX1","VIMP"
GO:0003158	5	endothelium development	2	13	0.0207099	"PECAM1","STK4"
GO:0006183	9	GTP biosynthetic process	2	13	0.0207099	"NME4","PNP"
GO:0006596	8	polyamine biosynthetic process	2	13	0.0207099	"OAZ2","ODC1"
GO:0009215	8	purine deoxyribonucleoside triphosphate metabolic process	2	13	0.0207099	"PNP","SAMHD1"
GO:0030011	5	maintenance of cell polarity	2	13	0.0207099	"ANK1","LIN7C"
GO:0032769	7	negative regulation of monooxygenase activity	2	13	0.0207099	"ARG2","SNCA"
GO:0035584	9	calcium-mediated signaling using intracellular calcium source	2	13	0.0207099	"DMTN","FIS1"
GO:0045176	6	apical protein localization	2	13	0.0207099	"MAL","NAPA"
GO:0051607	4	defense response to virus	7	158	0.0207185	"BNIP3L","DDX60","HERC5","ISG15","PTPRC","RSAD2","SAMHD1"
GO:1903320	8	regulation of protein modification by small protein conjugation or removal	10	272	0.0210834	"GCLC","HDAC4","ISG15","PINK1","PSME4","RASSF5","SIAH2","SKP1","UBQLN1","ZER1"
GO:0009628	3	response to abiotic stimulus	34	1362	0.0211995	"ACSL6","ACTN4","ALAS2","ALDH2","ARG2","BCL2L1","CA2","CAT","CD36","CTSB","DPP4","ENTPD1","FECH","GCLC","GMPR","GPX1","HDAC4","HMBS","IL6R","KMO","LRRC8A","LXN","NOLC1","PINK1","PNP","PPP1CB","PTPRC","RPAIN","SERPINA1","SLC2A1","TFRC","TOP1","UBQLN1","VIM"
GO:0018108	8	peptidyl-tyrosine phosphorylation	7	159	0.0213622	"CAMKK2","F2R","FGR","HCK","IL12RB1","MAP2K3","SYK"
GO:2001242	7	regulation of intrinsic apoptotic signaling pathway	7	159	0.0213622	"BCL2L1","FIS1","FLCN","GPX1","PINK1","UBQLN1","VIMP"
GO:0097530	5	granulocyte migration	4	61	0.0215457	"LGALS3","PIK3CD","PIK3CG","SYK"
GO:1901652	5	response to peptide	14	438	0.0216078	"ACSL6","BCL2L1","CAT","CCND2","CD36","CTSB","FGR","GNAS","HCK","IL6R","KLF1","QDPR","SESN3","VIMP"
GO:0043122	7	regulation of I-kappaB kinase/NF-kappaB signaling	9	234	0.02161	"CD36","F2R","MAP3K3","PINK1","PPM1A","SQSTM1","TERF2IP","TNIP1","WLS"
GO:0032496	5	response to lipopolysaccharide	13	396	0.0217252	"ALDH2","ARG2","CD36","CMPK2","ENTPD1","F2R","IL6R","LCN2","MAP2K3","MAPKAPK3","SERPINA1","SNCA","VIMP"
GO:0080135	5	regulation of cellular response to stress	17	569	0.0218586	"ARNTL","BCL2L1","CD36","FECH","GPX1","HBB","MAP3K3","MAP4K5","PINK1","PNP","SNCA","SQSTM1","SYK","TAOK3","TERF2IP","UBQLN1","VIMP"
GO:0036293	5	response to decreased oxygen levels	12	355	0.0220025	"ACSL6","ACTN4","ALAS2","ARG2","BCL2L1","CAT","DPP4","HMBS","PINK1","SERPINA1","TFRC","UBQLN1"
GO:0030155	5	regulation of cell adhesion	19	659	0.0221022	"ACTN4","CD36","CORO1C","DMTN","DPP4","FLCN","ICOS","IL12RB1","LGALS3","MYO1F","NINJ1","PIK3CG","PNP","PPM1F","PPP1CB","PTPRC","SERPINI1","SYK","TPM1"
GO:0009891	6	positive regulation of biosynthetic process	44	1862	0.0221204	"ACSL6","ARNTL","CAMKK2","CAT","CDKN1C","EIF2A","ELL2","F2R","FLCN","FOXO4","GNAS","HBB","HDAC4","IL6R","KLF1","LYL1","MAML2","MAP2K3","MED16","NFE2","NOLC1","NSD1","PBX1","PCGF5","PINK1","PPM1A","RHOG","RNF10","RNF14","RUNDC3A","SNCA","SOX6","SQSTM1","SSBP3","STOML2","SYK","TAB3","TAL1","TCF7L2","TERF2IP","TFDP1","TFDP2","TNIP1","WBP2"
GO:0043434	5	response to peptide hormone	13	397	0.0221225	"ACSL6","BCL2L1","CAT","CCND2","CD36","CTSB","FGR","GNAS","HCK","IL6R","QDPR","SESN3","VIMP"
GO:0045321	3	leukocyte activation	14	440	0.0223611	"DPP4","GPR183","HDAC4","LRRC8A","LYL1","MYO1F","PIK3CD","PIK3CG","PTPRC","RSAD2","SELPLG","SNCA","STOML2","SYK"
GO:0019941	7	modification-dependent protein catabolic process	13	398	0.0225252	"AMFR","ARNTL","DERL2","FBXO7","ISG15","PINK1","PSME4","SIAH2","SKP1","SQSTM1","UBQLN1","USP12","VIMP"
GO:0051260	8	protein homooligomerization	10	275	0.0225408	"ALDH5A1","CAT","CLPP","ENTPD1","FIS1","LCN2","LNX2","MFF","SAMHD1","STOM"
GO:0031572	7	G2 DNA damage checkpoint	3	35	0.0226031	"CCNG1","FOXO4","TAOK3"
GO:0018212	8	peptidyl-tyrosine modification	7	161	0.022691	"CAMKK2","F2R","FGR","HCK","IL12RB1","MAP2K3","SYK"
GO:0010033	4	response to organic substance	52	2271	0.0227015	"ACSL6","ALDH2","ARG2","BCL2L1","CA2","CAT","CCND2","CCNG1","CD36","CMPK2","CPD","CTSB","DERL2","DMTN","ENTPD1","F2R","FECH","FGR","GCLC","GNAS","GPX1","HCK","HDAC4","HMBS","IFI27","IL12RB1","IL6R","ISG15","KLF1","LCN2","MAP2K3","MAPKAPK3","MFN2","PECAM1","PIK3CG","PPM1A","QDPR","RNF14","SELPLG","SERPINA1","SESN3","SNCA","SOX6","SYK","TCF7L2","TFRC","TIPARP","TOP1","UROD","VIM","VIMP","WBP2"
GO:0000165	5	MAPK cascade	8	198	0.0227833	"CAMKK2","MAP2K3","MAP3K3","MAP4K5","MAPKAPK3","STK4","TAB3","TAOK3"
GO:0001952	7	regulation of cell-matrix adhesion	5	93	0.0231195	"CD36","CORO1C","DMTN","NINJ1","PPM1F"
GO:0051641	3	cellular localization	27	1035	0.0234668	"ACTN4","ANK1","ARL1","BLOC1S6","F2R","FBXO7","FIS1","FNBP1L","GCC2","GRPEL1","LIN7C","MAL","MFF","MFN2","PIK3CD","PIK3CG","RAB6A","RPAIN","RPN2","SEC62","SNCA","STOML2","SYK","SYNE2","TCF7L2","TERF2IP","VPS33B"
GO:0031638	7	zymogen activation	6	127	0.0236737	"BCL2L13","CYFIP2","DAP","F2R","IFI27","SNCA"
GO:0071310	5	cellular response to organic substance	32	1277	0.0238566	"ACSL6","ALDH2","ARG2","BCL2L1","CAT","CCND2","CD36","CMPK2","CPD","CTSB","DMTN","ENTPD1","FECH","FGR","GNAS","HCK","HDAC4","HMBS","IL12RB1","KLF1","LCN2","MAP2K3","PIK3CG","PPM1A","SELPLG","SNCA","SOX6","TIPARP","TOP1","VIM","VIMP","WBP2"
GO:0002082	7	regulation of oxidative phosphorylation	2	14	0.0238876	"PINK1","SNCA"
GO:0002279	6	mast cell activation involved in immune response	2	14	0.0238876	"PIK3CD","PIK3CG"
GO:0010867	8	positive regulation of triglyceride biosynthetic process	2	14	0.0238876	"ACSL6","TCF7L2"
GO:0016242	7	negative regulation of macroautophagy	2	14	0.0238876	"PINK1","UBQLN1"
GO:0030970	6	retrograde protein transport, ER to cytosol	2	14	0.0238876	"DERL2","VIMP"
GO:0043303	5	mast cell degranulation	2	14	0.0238876	"PIK3CD","PIK3CG"
GO:0046931	7	pore complex assembly	2	14	0.0238876	"ANO6","CCT3"
GO:0050857	6	positive regulation of antigen receptor-mediated signaling pathway	2	14	0.0238876	"PTPRC","TRAT1"
GO:0051775	3	response to redox state	2	14	0.0238876	"ARNTL","VIMP"
GO:0071243	5	cellular response to arsenic-containing substance	2	14	0.0238876	"HMBS","UROD"
GO:0090330	7	regulation of platelet aggregation	2	14	0.0238876	"DMTN","SYK"
GO:0010212	5	response to ionizing radiation	7	163	0.0240759	"BCL2L1","ENTPD1","GPX1","IL6R","PNP","PTPRC","TOP1"
GO:0006873	6	cellular ion homeostasis	15	488	0.0242336	"ALAS2","CA2","CD52","F2R","FAM65B","FIS1","ISCU","KEL","LCN2","PIK3CG","PTPRC","SLC4A1","STOML2","TFRC","XK"
GO:0050865	5	regulation of cell activation	15	488	0.0242336	"BLOC1S6","DMTN","DPP4","FBXO7","FGR","GPR183","HPS1","ICOS","IL12RB1","LGALS3","LST1","PNP","PTPRC","SNCA","SYK"
GO:0010562	7	positive regulation of phosphorus metabolic process	27	1038	0.0242349	"CAMKK2","CCND2","CD36","F2R","FGR","FLCN","GLIPR2","GNAS","GPR183","IL6R","MAP2K3","MAP3K3","MAP4K5","MAPKAPK3","PECAM1","PIK3CG","PINK1","PTPRC","RUNDC3A","SNCA","SQSTM1","STK4","STOML2","SYK","TAB3","TAOK3","TERF2IP"
GO:0045937	8	positive regulation of phosphate metabolic process	27	1038	0.0242349	"CAMKK2","CCND2","CD36","F2R","FGR","FLCN","GLIPR2","GNAS","GPR183","IL6R","MAP2K3","MAP3K3","MAP4K5","MAPKAPK3","PECAM1","PIK3CG","PINK1","PTPRC","RUNDC3A","SNCA","SQSTM1","STK4","STOML2","SYK","TAB3","TAOK3","TERF2IP"
GO:0010039	5	response to iron ion	3	36	0.0243483	"SNCA","TFRC","UROD"
GO:0042743	5	hydrogen peroxide metabolic process	3	36	0.0243483	"CAT","GPX1","HBB"
GO:0050853	7	B cell receptor signaling pathway	3	36	0.0243483	"PIK3CD","PTPRC","SYK"
GO:0051693	9	actin filament capping	3	36	0.0243483	"DMTN","TMOD1","TPM1"
GO:0097305	5	response to alcohol	15	489	0.0246213	"ALDH2","ARG2","CAT","CCND2","CD36","CTSB","FECH","GPX1","HMBS","IFI27","IL6R","RNF14","SERPINA1","UROD","VIM"
GO:0043632	6	modification-dependent macromolecule catabolic process	13	404	0.025057	"AMFR","ARNTL","DERL2","FBXO7","ISG15","PINK1","PSME4","SIAH2","SKP1","SQSTM1","UBQLN1","USP12","VIMP"
GO:0016043	3	cellular component organization	100	4831	0.0250643	"ACTN4","ALDH5A1","AMFR","ANK1","ANO6","AP2B1","ARL1","ARPC5","BCL2L1","BLOC1S6","BNIP3L","CAT","CCNG1","CCT3","CISD2","CLPP","COG1","CORO1C","CSGALNACT1","CTSB","DAP3","DMTN","DNAJC6","DSTN","EIF2A","EIF3L","ENTPD1","EPB41","EPB42","F2R","FBXO7","FECH","FIS1","FLCN","FNBP1L","FOPNL","FURIN","GCC2","GCLC","GSPT1","GYPA","H2AFY","HBB","HCK","HDAC4","HPS1","IFI6","ISCA1","ISCU","KEL","KLF1","LCN2",…
GO:0048545	5	response to steroid hormone	17	579	0.0253082	"ACSL6","ALDH2","ARG2","CA2","CAT","CCND2","CD36","FECH","GPX1","HMBS","IFI27","IL6R","RNF14","SERPINA1","UROD","VIM","WBP2"
GO:0030833	7	regulation of actin filament polymerization	6	129	0.0253226	"ARPC5","DMTN","HCK","PECAM1","TMOD1","TPM1"
GO:0051494	7	negative regulation of cytoskeleton organization	6	129	0.0253226	"DMTN","KANK2","PECAM1","SNCA","TMOD1","TPM1"
GO:0034599	5	cellular response to oxidative stress	7	165	0.0255179	"CD36","GPX1","LCN2","PINK1","SNCA","TPM1","VIMP"
GO:0051222	6	positive regulation of protein transport	14	449	0.0259971	"CD36","CYB5R1","F2R","FGR","FIS1","MFF","OAZ2","PINK1","PPM1A","RHOU","STOM","SYK","TCF7L2","WIPF1"
GO:0043094	5	cellular metabolic compound salvage	3	37	0.0261642	"DCK","GMPR","PNP"
GO:0090207	6	regulation of triglyceride metabolic process	3	37	0.0261642	"ACSL6","PIK3CG","TCF7L2"
GO:1902743	6	regulation of lamellipodium organization	3	37	0.0261642	"CORO1C","DMTN","HDAC4"
GO:0009267	5	cellular response to starvation	6	130	0.026175	"DAP","NPRL3","SLC2A1","SQSTM1","TCF7L2","UBQLN1"
GO:0031098	5	stress-activated protein kinase signaling cascade	6	130	0.026175	"MAP2K3","MAP4K5","MAPKAPK3","STK4","TAB3","TAOK3"
GO:0060326	5	cell chemotaxis	7	166	0.0262606	"ANO6","IL6R","LGALS3","PIK3CD","PIK3CG","RHOG","SYK"
GO:0009064	6	glutamine family amino acid metabolic process	4	65	0.026499	"ALDH5A1","ARG2","GCLC","OAT"
GO:0032890	6	regulation of organic acid transport	4	65	0.026499	"ACSL6","ARG2","SNCA","SYK"
GO:0010563	7	negative regulation of phosphorus metabolic process	16	539	0.0270091	"CDKN1C","CORO1C","DMTN","ENTPD1","FBXO7","FLCN","H2AFY","HDAC4","PECAM1","PINK1","PPM1F","PTPRC","SNCA","TAOK3","TNIP1","WNK1"
GO:0045936	8	negative regulation of phosphate metabolic process	16	539	0.0270091	"CDKN1C","CORO1C","DMTN","ENTPD1","FBXO7","FLCN","H2AFY","HDAC4","PECAM1","PINK1","PPM1F","PTPRC","SNCA","TAOK3","TNIP1","WNK1"
GO:0008360	4	regulation of cell shape	6	131	0.0270463	"DMTN","EPB42","FGR","HCK","LST1","RHOU"
GO:0009435	9	NAD biosynthetic process	2	15	0.0272506	"KMO","PNP"
GO:0016236	5	macroautophagy	2	15	0.0272506	"SQSTM1","UBQLN1"
GO:0060099	7	regulation of phagocytosis, engulfment	2	15	0.0272506	"ANO6","CD36"
GO:0071941	4	nitrogen cycle metabolic process	2	15	0.0272506	"ARG2","ISCU"
GO:0048193	5	Golgi vesicle transport	9	244	0.0273492	"ANK1","ARL1","BLOC1S6","CNIH4","COG1","DNAJC6","GCC2","NAPA","RAB6A"
GO:0006996	3	organelle organization	56	2504	0.0275183	"ANK1","AP2B1","ARL1","ARPC5","BCL2L1","BLOC1S6","BNIP3L","CCNG1","CISD2","COG1","CORO1C","DAP3","DMTN","EIF2A","EPB41","F2R","FBXO7","FIS1","FNBP1L","FOPNL","GCC2","GCLC","GYPA","HDAC4","HPS1","IFI6","MFF","MFN2","MRPS15","MRPS18B (ENSG00000204568)","NFE2","NOLC1","NSD1","PINK1","PNP","POC1B","PPM1F","PSME4","RHOG","RHOU","SKP1","SNCA","SQSTM1","SRPK2","STOML2","SYNE2","TBPL1","TCF7L2","TERF2IP"…
GO:0009892	5	negative regulation of metabolic process	58	2608	0.0275661	"ARG2","ARNTL","BCL2L1","CAT","CD36","CDKN1C","CNOT3","CORO1C","CREG1","DAP","DIP2A","DMTN","EIF4E2","ENTPD1","FBXO7","FLCN","FURIN","GCLC","GPX1","H2AFY","HDAC4","IFI27","IFI6","IGF2BP2","IL6R","ISG15","JAZF1","KANK2","LXN","MARCH8","MXI1","NSD1","OAZ2","PAIP2","PBX1","PECAM1","PIK3CG","PINK1","PPM1A","PPM1F","PTPRC","SERPINA1","SERPINI1","SIAH2","SNCA","SOX6","TAL1","TAOK3","TCF7L2","TERF2IP","…
GO:0042221	3	response to chemical	61	2765	0.0277036	"ACSL6","ALAS2","ALDH2","ARG2","BCL2L1","CA2","CAT","CCND2","CCNG1","CD36","CMPK2","CPD","CTSB","CYB5A","DERL2","DMTN","ENTPD1","F2R","FECH","FGR","GCLC","GNAS","GPX1","HBB","HCK","HDAC4","HMBS","IFI27","IL12RB1","IL6R","ISG15","KLF1","LCN2","MAP2K3","MAPKAPK3","MFN2","PECAM1","PIK3CG","PINK1","PNP","PPM1A","PPM1F","QDPR","RNF14","RPN2","SELPLG","SERPINA1","SESN3","SNCA","SOX6","SYK","TCF7L2","TF…
GO:0051896	7	regulation of protein kinase B signaling	6	132	0.0279367	"FLCN","GPX1","PIK3CG","PINK1","SESN3","TCF7L2"
GO:0032781	7	positive regulation of ATPase activity	3	38	0.0280507	"MYL4","RAB6A","TPM1"
GO:0044773	7	mitotic DNA damage checkpoint	3	38	0.0280507	"CCNG1","FOXO4","TAOK3"
GO:0030183	6	B cell differentiation	5	98	0.0281944	"GPR183","HDAC4","LRRC8A","LYL1","PTPRC"
GO:0002694	5	regulation of leukocyte activation	14	454	0.0281976	"BLOC1S6","DPP4","FBXO7","FGR","GPR183","HPS1","ICOS","IL12RB1","LGALS3","LST1","PNP","PTPRC","SNCA","SYK"
GO:0002237	5	response to molecule of bacterial origin	13	411	0.0282699	"ALDH2","ARG2","CD36","CMPK2","ENTPD1","F2R","IL6R","LCN2","MAP2K3","MAPKAPK3","SERPINA1","SNCA","VIMP"
GO:0002696	6	positive regulation of leukocyte activation	10	286	0.028512	"BLOC1S6","DPP4","FGR","GPR183","HPS1","ICOS","IL12RB1","PNP","PTPRC","SYK"
GO:0019932	7	second-messenger-mediated signaling	7	169	0.028577	"CAMKK2","CD36","CLIC2","DMTN","FIS1","HDAC4","TREML1"
GO:1901991	8	negative regulation of mitotic cell cycle phase transition	7	169	0.028577	"CCNG1","FBXO7","FOXO4","KANK2","PSME4","RBM38","TAOK3"
GO:0031400	8	negative regulation of protein modification process	16	543	0.0286416	"CDKN1C","CORO1C","DMTN","FBXO7","FLCN","GCLC","H2AFY","ISG15","PECAM1","PINK1","PPM1F","PTPRC","SNCA","TAOK3","TNIP1","WNK1"
GO:1900543	9	negative regulation of purine nucleotide metabolic process	4	67	0.0292107	"ENTPD1","FLCN","HDAC4","SNCA"
GO:0034142	8	toll-like receptor 4 signaling pathway	5	99	0.0292875	"CD36","MAP2K3","MAPKAPK3","TAB3","TANK"
GO:0046916	9	cellular transition metal ion homeostasis	5	99	0.0292875	"ALAS2","FAM65B","ISCU","LCN2","TFRC"
GO:0090317	6	negative regulation of intracellular protein transport	5	99	0.0292875	"CD36","DERL2","DMTN","MXI1","PPM1A"
GO:0043254	5	regulation of protein complex assembly	11	329	0.0295808	"ARPC5","DMTN","HCK","NAPA","PECAM1","PINK1","PPM1A","SNCA","TAL1","TMOD1","TPM1"
GO:0033628	6	regulation of cell adhesion mediated by integrin	3	39	0.0300077	"DPP4","PIK3CG","SYK"
GO:0098801	6	regulation of renal system process	3	39	0.0300077	"ANPEP","F2R","GNAS"
GO:0006820	5	anion transport	15	502	0.0300937	"ACSL6","ANO6","CA1","CA2","CD36","CLIC2","HBB","LRRC8A","PCTP","SLC22A4","SLC2A1","SLC4A1","SLC6A8","SLC7A5","XK"
GO:0046486	5	glycerolipid metabolic process	11	330	0.0301464	"ACSL6","ALDH5A1","CAT","CD36","DPM2","ETNK1","GPX1","PIK3CD","PIK3CG","PPP1CB","SLC22A4"
GO:0051640	4	organelle localization	11	330	0.0301464	"ACTN4","BLOC1S6","FNBP1L","MFN2","PIK3CD","PIK3CG","SNCA","STOML2","SYNE2","TCF7L2","VPS33B"
GO:0002703	6	regulation of leukocyte mediated immunity	7	171	0.0301959	"DPP4","FGR","IL12RB1","PNP","PTPRC","RSAD2","SYK"
GO:0043154	9	negative regulation of cysteine-type endopeptidase activity involved in apoptotic process	5	100	0.0304069	"BCL2L1","GPX1","IFI6","SIAH2","SNCA"
GO:0090407	5	organophosphate biosynthetic process	14	459	0.0305326	"ACSL6","CMAS","CMPK2","DCK","DPM2","ETNK1","GNAS","KMO","NME4","PIK3CD","PIK3CG","PNP","STOML2","TBPL1"
GO:0031667	5	response to nutrient levels	15	503	0.030549	"ACSL6","ARG2","CAT","CD36","DAP","GPX1","HMBS","LCN2","NPRL3","SLC2A1","SQSTM1","TCF7L2","TFRC","UBQLN1","VIM"
GO:0016485	6	protein processing	9	249	0.0305891	"ANPEP","BCL2L13","CYFIP2","DAP","F2R","FURIN","IFI27","SNCA","STOML2"
GO:0014075	5	response to amine	4	68	0.030626	"ARG2","CTSB","HMBS","UROD"
GO:0032104	6	regulation of response to extracellular stimulus	4	68	0.030626	"KANK2","PINK1","SQSTM1","UBQLN1"
GO:0032107	7	regulation of response to nutrient levels	4	68	0.030626	"KANK2","PINK1","SQSTM1","UBQLN1"
GO:0002407	5	dendritic cell chemotaxis	2	16	0.0307914	"ANO6","PIK3CG"
GO:0002446	6	neutrophil mediated immunity	2	16	0.0307914	"IL6R","MYO1F"
GO:0006750	6	glutathione biosynthetic process	2	16	0.0307914	"GCLC","HAGH"
GO:0009219	7	pyrimidine deoxyribonucleotide metabolic process	2	16	0.0307914	"CMPK2","TBPL1"
GO:0009410	4	response to xenobiotic stimulus	2	16	0.0307914	"GCLC","GPX1"
GO:0009635	4	response to herbicide	2	16	0.0307914	"ARG2","LCN2"
GO:0010310	7	regulation of hydrogen peroxide metabolic process	2	16	0.0307914	"PINK1","SNCA"
GO:0014854	3	response to inactivity	2	16	0.0307914	"CAT","HDAC4"
GO:0031929	7	TOR signaling	2	16	0.0307914	"FLCN","PINK1"
GO:0033008	7	positive regulation of mast cell activation involved in immune response	2	16	0.0307914	"FGR","SYK"
GO:0036092	8	phosphatidylinositol-3-phosphate biosynthetic process	2	16	0.0307914	"PIK3CD","PIK3CG"
GO:0043306	7	positive regulation of mast cell degranulation	2	16	0.0307914	"FGR","SYK"
GO:0051895	7	negative regulation of focal adhesion assembly	2	16	0.0307914	"CORO1C","DMTN"
GO:1903392	6	negative regulation of adherens junction organization	2	16	0.0307914	"CORO1C","DMTN"
GO:0006887	5	exocytosis	10	290	0.0309392	"ACTN4","ANK1","CD36","HCK","LIN7C","MYO1F","PECAM1","PIK3CD","PIK3CG","SERPINA1"
GO:0032846	5	positive regulation of homeostatic process	7	172	0.031028	"CA2","F2R","ISG15","SNCA","SYK","TAL1","TFRC"
GO:0006919	9	activation of cysteine-type endopeptidase activity involved in apoptotic process	5	101	0.031553	"BCL2L13","DAP","F2R","IFI27","SNCA"
GO:0010822	7	positive regulation of mitochondrion organization	10	291	0.0315681	"CYB5R1","FIS1","MFF","PINK1","RHOU","SQSTM1","STOM","STOML2","TFDP1","TMEM39B"
GO:1902589	4	single-organism organelle organization	42	1807	0.0318282	"ARPC5","BCL2L1","BLOC1S6","BNIP3L","CCNG1","CISD2","CORO1C","DAP3","DMTN","EPB41","FBXO7","FIS1","FNBP1L","FOPNL","GCC2","GYPA","HDAC4","MFF","MFN2","MRPS15","MRPS18B (ENSG00000204568)","NFE2","NOLC1","NSD1","PINK1","POC1B","PPM1F","PSME4","RHOG","RHOU","SKP1","SNCA","SQSTM1","STOML2","SYNE2","TBPL1","TCF7L2","TERF2IP","TMOD1","TPM1","VIM","WIPF1"
GO:0031669	5	cellular response to nutrient levels	7	173	0.0318754	"DAP","LCN2","NPRL3","SLC2A1","SQSTM1","TCF7L2","UBQLN1"
GO:0023014	4	signal transduction by protein phosphorylation	9	251	0.0319571	"CAMKK2","MAP2K3","MAP3K3","MAP4K5","MAPKAPK3","STK4","SYK","TAB3","TAOK3"
GO:0009132	6	nucleoside diphosphate metabolic process	3	40	0.0320349	"CMPK2","ENTPD1","NME4"
GO:0030835	8	negative regulation of actin filament depolymerization	3	40	0.0320349	"DMTN","TMOD1","TPM1"
GO:0038083	9	peptidyl-tyrosine autophosphorylation	3	40	0.0320349	"FGR","HCK","SYK"
GO:0042992	8	negative regulation of transcription factor import into nucleus	3	40	0.0320349	"CD36","MXI1","PPM1A"
GO:0046939	7	nucleotide phosphorylation	3	40	0.0320349	"CMPK2","MPP1","NME4"
GO:0000186	8	activation of MAPKK activity	4	69	0.032081	"F2R","MAP3K3","STK4","TAOK3"
GO:0009166	6	nucleotide catabolic process	4	69	0.032081	"CAT","GPX1","PNP","SAMHD1"
GO:1900181	6	negative regulation of protein localization to nucleus	4	69	0.032081	"CD36","FLCN","MXI1","PPM1A"
GO:0048513	4	organ development	38	1607	0.0321858	"AHSP","ALDH2","ARG2","BCL2L1","CA2","CAT","CCND2","CCNG1","CDKN1C","CSGALNACT1","EPB42","FAM65B","FLCN","FOXO4","GLRX5","GNAS","HBB","HECA","HMBS","KLF1","LYL1","MAP2K3","NAPA","NFE2","ODC1","PBX1","PRDX4","PTPRC","QDPR","SLC6A8","SOX6","STK4","TAL1","TCF7L2","TFDP2","TIPARP","TOP1","UROD"
GO:0050794	4	regulation of cellular process	198	10425	0.0324766	"ACSL6","ACTN4","ADIPOR1","ALDH2","AMFR","ANK1","ANO6","AP2B1","ARG2","ARHGAP30","ARHGEF12","ARHGEF40","ARL1","ARL4A","ARNTL","ARPC5","BCL2L1","BCL2L13","BLOC1S6","BNIP3L","CA2","CAMKK2","CAT","CCND2","CCNG1","CD36","CDKN1C","CISD2","CLIC2","CMTM5","CNIH4","CNOT3","CNPY3","CORO1C","CREG1","CTNNAL1","CTSB","CYB5R1","CYFIP2","DAP","DAP3","DDX60","DERL2","DIP2A","DMTN","DNAJC6","DPP4","DSTN","EIF2A"…
GO:0010951	8	negative regulation of endopeptidase activity	9	252	0.0326568	"BCL2L1","FURIN","GPX1","IFI6","LXN","SERPINA1","SERPINI1","SIAH2","SNCA"
GO:0010638	6	positive regulation of organelle organization	18	644	0.0331637	"ANK1","ARPC5","CYB5R1","DSTN","FIS1","HCK","MFF","PINK1","PPM1F","RHOU","SQSTM1","STOM","STOML2","TAL1","TFDP1","TMEM39B","TPM1","WBP2"
GO:0031396	9	regulation of protein ubiquitination	9	253	0.033367	"GCLC","ISG15","PINK1","PSME4","RASSF5","SIAH2","SKP1","UBQLN1","ZER1"
GO:0006928	4	movement of cell or subcellular component	34	1412	0.0334002	"ACTN4","AMFR","ANK1","ANO6","AP2B1","ARHGEF12","ARPC5","BLOC1S6","CORO1C","DPCD","DPP4","DSTN","FNBP1L","GPX1","HCK","IL6R","KIF21B","LGALS3","MYL4","PECAM1","PIK3CD","PIK3CG","PTPRC","RAB6A","RHOG","SELPLG","SIAH2","SLC7A5","SYK","SYNE2","TMOD1","TPM1","VIM","WIPF1"
GO:0045980	8	negative regulation of nucleotide metabolic process	4	70	0.033576	"ENTPD1","FLCN","HDAC4","SNCA"
GO:0046427	8	positive regulation of JAK-STAT cascade	4	70	0.033576	"ADIPOR1","F2R","IL6R","PECAM1"
GO:1904062	7	regulation of cation transmembrane transport	7	175	0.0336165	"ACTN4","ANO6","CLIC2","KEL","PIK3CG","STOM","UBQLN1"
GO:0051186	4	cofactor metabolic process	11	336	0.0337036	"ACSL6","ALAS2","ANK1","BLVRB","BPGM","FECH","HMBS","KMO","PNP","QDPR","UROD"
GO:0070482	4	response to oxygen levels	13	422	0.0339133	"ACSL6","ACTN4","ALAS2","ALDH2","ARG2","BCL2L1","CAT","DPP4","HMBS","PINK1","SERPINA1","TFRC","UBQLN1"
GO:0044801	4	single-organism membrane fusion	5	103	0.0339254	"BLOC1S6","FIS1","MFF","MFN2","STOML2"
GO:2000117	9	negative regulation of cysteine-type endopeptidase activity	5	103	0.0339254	"BCL2L1","GPX1","IFI6","SIAH2","SNCA"
GO:0009636	4	response to toxic substance	8	214	0.0339648	"ARG2","CAT","FECH","GPX1","HMBS","LCN2","PINK1","UROD"
GO:0030162	7	regulation of proteolysis	21	785	0.0339939	"BCL2L1","BCL2L13","CYFIP2","DAP","F2R","FIS1","FURIN","GCLC","GPX1","IFI27","IFI6","LXN","PINK1","PPM1F","PSME4","SERPINA1","SERPINI1","SIAH2","SKP1","SNCA","UBQLN1"
GO:0046638	10	positive regulation of alpha-beta T cell differentiation	3	41	0.0341319	"IL12RB1","PNP","SYK"
GO:0050854	5	regulation of antigen receptor-mediated signaling pathway	3	41	0.0341319	"LGALS3","PTPRC","TRAT1"
GO:0051881	5	regulation of mitochondrial membrane potential	3	41	0.0341319	"BCL2L1","PINK1","STOML2"
GO:0042493	4	response to drug	16	556	0.0344557	"ALAS2","ARG2","CAT","CD36","FECH","GNAS","HDAC4","HMBS","LCN2","PNP","PPM1F","QDPR","RPN2","SNCA","TFRC","TOP1"
GO:0016239	7	positive regulation of macroautophagy	2	17	0.0345031	"PINK1","SQSTM1"
GO:0019184	7	nonribosomal peptide biosynthetic process	2	17	0.0345031	"GCLC","HAGH"
GO:0033194	5	response to hydroperoxide	2	17	0.0345031	"CD36","GPX1"
GO:0034198	6	cellular response to amino acid starvation	2	17	0.0345031	"DAP","NPRL3"
GO:0045579	9	positive regulation of B cell differentiation	2	17	0.0345031	"PNP","SYK"
GO:0051900	6	regulation of mitochondrial depolarization	2	17	0.0345031	"GCLC","IFI6"
GO:0060216	6	definitive hemopoiesis	2	17	0.0345031	"LYL1","TAL1"
GO:0070861	8	regulation of protein exit from endoplasmic reticulum	2	17	0.0345031	"DERL2","GCC2"
GO:0071107	5	response to parathyroid hormone	2	17	0.0345031	"GNAS","HDAC4"
GO:0072678	5	T cell migration	2	17	0.0345031	"PIK3CD","PIK3CG"
GO:1901889	6	negative regulation of cell junction assembly	2	17	0.0345031	"CORO1C","DMTN"
GO:1902043	9	positive regulation of extrinsic apoptotic signaling pathway via death domain receptors	2	17	0.0345031	"MAL","STK4"
GO:0033993	5	response to lipid	27	1073	0.0347158	"ACSL6","ALDH2","ARG2","CA2","CAT","CCND2","CD36","CMPK2","ENTPD1","F2R","FECH","GNAS","GPX1","HMBS","IFI27","IL6R","LCN2","MAP2K3","MAPKAPK3","RNF14","SERPINA1","SNCA","TFRC","UROD","VIM","VIMP","WBP2"
GO:1901605	5	alpha-amino acid metabolic process	9	255	0.0348194	"ALDH5A1","ARG2","GCLC","KMO","OAT","ODC1","PRDX4","QDPR","SLC6A8"
GO:0007568	4	aging	11	338	0.0349527	"AMFR","ARNTL","CAT","CDKN1C","CISD2","FURIN","GPX1","RPN2","SNCA","TFRC","VIM"
GO:0050871	8	positive regulation of B cell activation	4	71	0.035111	"GPR183","PNP","PTPRC","SYK"
GO:1902107	7	positive regulation of leukocyte differentiation	6	140	0.0357594	"CA2","GNAS","IL12RB1","PNP","PTPRC","SYK"
GO:0001912	6	positive regulation of leukocyte mediated cytotoxicity	3	42	0.0362984	"IL12RB1","PNP","PTPRC"
GO:0016241	6	regulation of macroautophagy	3	42	0.0362984	"PINK1","SQSTM1","UBQLN1"
GO:0045124	5	regulation of bone resorption	3	42	0.0362984	"CA2","SYK","TFRC"
GO:0071549	7	cellular response to dexamethasone stimulus	3	42	0.0362984	"ARG2","FECH","HMBS"
GO:0051251	7	positive regulation of lymphocyte activation	9	257	0.0363149	"BLOC1S6","DPP4","GPR183","HPS1","ICOS","IL12RB1","PNP","PTPRC","SYK"
GO:0009791	4	post-embryonic development	5	105	0.0364057	"ALDH5A1","GNAS","SOX6","TCF7L2","TIPARP"
GO:0038123	8	toll-like receptor TLR1:TLR2 signaling pathway	4	72	0.0366861	"CD36","MAP2K3","MAPKAPK3","TAB3"
GO:0038124	8	toll-like receptor TLR6:TLR2 signaling pathway	4	72	0.0366861	"CD36","MAP2K3","MAPKAPK3","TAB3"
GO:1901700	4	response to oxygen-containing compound	38	1624	0.0369078	"ACSL6","ALDH2","ARG2","BCL2L1","CAT","CCND2","CD36","CMPK2","CTSB","DMTN","ENTPD1","F2R","FECH","FGR","GNAS","GPX1","HBB","HCK","HMBS","IFI27","IL6R","KLF1","LCN2","MAP2K3","MAPKAPK3","PIK3CG","QDPR","RNF14","SERPINA1","SESN3","SNCA","TCF7L2","TFRC","TOP1","TPM1","UROD","VIM","VIMP"
GO:0045785	6	positive regulation of cell adhesion	12	384	0.0370073	"CD36","DMTN","DPP4","FLCN","ICOS","IL12RB1","NINJ1","PNP","PPM1F","PTPRC","SYK","TPM1"
GO:0031329	6	regulation of cellular catabolic process	19	699	0.0370673	"BCL2L1","BNIP3L","CISD2","DAP","FURIN","GCLC","GPX1","HDAC4","PIK3CG","PINK1","PPP1CB","PSME4","SKP1","SNCA","SQSTM1","STOM","TMEM39B","TNRC6B","UBQLN1"
GO:0006469	8	negative regulation of protein kinase activity	8	218	0.0372556	"CDKN1C","CORO1C","FBXO7","H2AFY","PPM1F","PTPRC","TAOK3","WNK1"
GO:0043123	8	positive regulation of I-kappaB kinase/NF-kappaB signaling	7	179	0.0372861	"CD36","F2R","MAP3K3","PINK1","PPM1A","TERF2IP","WLS"
GO:0017015	7	regulation of transforming growth factor beta receptor signaling pathway	5	106	0.0376867	"CDKN1C","FLCN","FURIN","PPM1A","PPP1CB"
GO:1903844	6	regulation of cellular response to transforming growth factor beta stimulus	5	106	0.0376867	"CDKN1C","FLCN","FURIN","PPM1A","PPP1CB"
GO:0016337	4	single organismal cell-cell adhesion	14	473	0.0378204	"CLDN5","CYFIP2","DPP4","GNAS","HBB","ICOS","PIK3CD","PIK3CG","PTPRC","RSAD2","SELPLG","STOML2","SYK","TNIP1"
GO:0009968	6	negative regulation of signal transduction	27	1082	0.0378981	"AP2B1","ARHGEF12","ARNTL","BCL2L1","FLCN","GCLC","GPX1","IFI6","KANK2","LGALS3","MFN2","NPRL3","PINK1","PPM1A","PPP1CB","PSME4","PTPRC","RGS10","SCYL2","SIAH2","SNCA","STK4","TAOK3","TCF7L2","TNIP1","TREML1","VIMP"
GO:0018193	7	peptidyl-amino acid modification	22	842	0.0379903	"CAMKK2","CMAS","DPM2","F2R","FGR","FKBP5","FURIN","HCK","HDAC4","HMBS","IL12RB1","MAP2K3","MAPKAPK3","NPL","NSD1","OSTC","PINK1","RAB6A","RPN2","STK4","SYK","WNK1"
GO:0032092	6	positive regulation of protein binding	4	73	0.0383014	"AMFR","EPB41","STK4","TCF7L2"
GO:0000042	5	protein targeting to Golgi	2	18	0.0383785	"GCC2","RAB6A"
GO:0002548	5	monocyte chemotaxis	2	18	0.0383785	"IL6R","LGALS3"
GO:0009151	7	purine deoxyribonucleotide metabolic process	2	18	0.0383785	"PNP","SAMHD1"
GO:0032527	5	protein exit from endoplasmic reticulum	2	18	0.0383785	"DERL2","VIMP"
GO:0046039	8	GTP metabolic process	2	18	0.0383785	"NME4","PNP"
GO:0046689	5	response to mercury ion	2	18	0.0383785	"ARG2","UROD"
GO:0090201	8	negative regulation of release of cytochrome c from mitochondria	2	18	0.0383785	"BCL2L1","GPX1"
GO:2000785	6	regulation of autophagosome assembly	2	18	0.0383785	"PINK1","UBQLN1"
GO:0001954	8	positive regulation of cell-matrix adhesion	3	43	0.0385339	"CD36","NINJ1","PPM1F"
GO:0006040	5	amino sugar metabolic process	3	43	0.0385339	"CMAS","CSGALNACT1","NPL"
GO:0008015	6	blood circulation	3	43	0.0385339	"CYB5R3","EPB41","NFE2"
GO:0070527	6	platelet aggregation	3	43	0.0385339	"GNAS","HBB","PIK3CG"
GO:0010466	7	negative regulation of peptidase activity	9	260	0.0386397	"BCL2L1","FURIN","GPX1","IFI6","LXN","SERPINA1","SERPINI1","SIAH2","SNCA"
GO:0002521	6	leukocyte differentiation	10	302	0.0390898	"CD300LF","GPR183","HDAC4","LRRC8A","LYL1","PIK3CD","PTPRC","RSAD2","TAL1","TFRC"
GO:0006631	5	fatty acid metabolic process	10	302	0.0390898	"ACSL6","ADIPOR1","ALDH5A1","CD36","CYB5A","ECI2","FAXDC2","GPX1","SNCA","SYK"
GO:1901698	4	response to nitrogen compound	25	989	0.0393724	"ACSL6","ALDH2","ARG2","BCL2L1","CAT","CCND2","CCNG1","CD36","CTSB","DMTN","ENTPD1","FGR","GNAS","GPX1","HCK","HMBS","IL6R","KLF1","PIK3CG","QDPR","SESN3","SNCA","TOP1","UROD","VIMP"
GO:0010557	7	positive regulation of macromolecule biosynthetic process	39	1683	0.0394456	"ARNTL","CAMKK2","CAT","CDKN1C","EIF2A","ELL2","F2R","FLCN","FOXO4","HDAC4","IL6R","KLF1","LYL1","MAML2","MAP2K3","MED16","NFE2","NOLC1","NSD1","PBX1","PCGF5","PINK1","PPM1A","RHOG","RNF10","RNF14","SOX6","SQSTM1","SSBP3","STOML2","SYK","TAB3","TAL1","TCF7L2","TERF2IP","TFDP1","TFDP2","TNIP1","WBP2"
GO:0006942	8	regulation of striated muscle contraction	4	74	0.0399568	"ARG2","CLIC2","HDAC4","PIK3CG"
GO:0034134	8	toll-like receptor 2 signaling pathway	4	74	0.0399568	"CD36","MAP2K3","MAPKAPK3","TAB3"
GO:0016032	4	viral process	18	659	0.0400735	"ANPEP","AP2B1","BCL2L1","BNIP3L","FURIN","GYPA","HCK","ISG15","PSME4","RAB6A","RSAD2","SKP1","SYK","TFRC","THOC7","TNPO1","TOP1","VIM"
GO:0044403	4	symbiosis, encompassing mutualism through parasitism	18	659	0.0400735	"ANPEP","AP2B1","BCL2L1","BNIP3L","FURIN","GYPA","HCK","ISG15","PSME4","RAB6A","RSAD2","SKP1","SYK","TFRC","THOC7","TNPO1","TOP1","VIM"
GO:0071822	5	protein complex subunit organization	36	1534	0.0401646	"ACTN4","ALDH5A1","AMFR","ANO6","AP2B1","ARPC5","CAT","CCT3","CLPP","DAP3","DMTN","DNAJC6","DSTN","ENTPD1","FIS1","GSPT1","H2AFY","HBB","LCN2","LNX2","MFF","MRPS15","MRPS18B (ENSG00000204568)","NAPA","NFE2","OAT","PSME4","SAMHD1","SLC2A1","SQSTM1","SSBP3","STOM","STOML2","TMOD1","VIM","WIPF1"
GO:0008284	6	positive regulation of cell proliferation	23	896	0.040661	"BCL2L1","CCND2","DERL2","DPP4","F2R","GPR183","HCK","HDAC4","IL12RB1","IL6R","LGALS3","NOLC1","ODC1","PBX1","PNP","PTPRC","RHOG","SRPK2","SSBP3","SYK","TCF7L2","TIAL1","VIM"
GO:0006575	4	cellular modified amino acid metabolic process	8	222	0.0407546	"ALDH5A1","GCLC","GPX1","HAGH","HBB","KMO","PRDX4","SLC6A8"
GO:0071216	4	cellular response to biotic stimulus	8	222	0.0407546	"ARG2","CD36","CMPK2","ENTPD1","LCN2","MAP2K3","SYK","VIMP"
GO:0044774	7	mitotic DNA integrity checkpoint	3	44	0.0408381	"CCNG1","FOXO4","TAOK3"
GO:1900024	7	regulation of substrate adhesion-dependent cell spreading	3	44	0.0408381	"ACTN4","CORO1C","DMTN"
GO:0006511	8	ubiquitin-dependent protein catabolic process	12	390	0.0408451	"AMFR","ARNTL","DERL2","FBXO7","PINK1","PSME4","SIAH2","SKP1","SQSTM1","UBQLN1","USP12","VIMP"
GO:0006979	4	response to oxidative stress	12	390	0.0408451	"BCL2L1","CAT","CD36","GCLC","GPX1","HBB","LCN2","PINK1","SNCA","SRXN1","TPM1","VIMP"
GO:0006937	7	regulation of muscle contraction	6	145	0.0412984	"ARG2","CLIC2","F2R","HDAC4","PIK3CG","TPM1"
GO:0051249	6	regulation of lymphocyte activation	12	391	0.0415109	"BLOC1S6","DPP4","FBXO7","GPR183","HPS1","ICOS","IL12RB1","LGALS3","LST1","PNP","PTPRC","SYK"
GO:0045582	9	positive regulation of T cell differentiation	4	75	0.0416524	"IL12RB1","PNP","PTPRC","SYK"
GO:0046634	8	regulation of alpha-beta T cell activation	4	75	0.0416524	"IL12RB1","PNP","PTPRC","SYK"
GO:0050880	6	regulation of blood vessel size	4	75	0.0416524	"GCLC","GPX1","HBB","KEL"
GO:0010866	7	regulation of triglyceride biosynthetic process	2	19	0.0424109	"ACSL6","TCF7L2"
GO:0018198	8	peptidyl-cysteine modification	2	19	0.0424109	"HMBS","RAB6A"
GO:0019359	8	nicotinamide nucleotide biosynthetic process	2	19	0.0424109	"KMO","PNP"
GO:0019363	7	pyridine nucleotide biosynthetic process	2	19	0.0424109	"KMO","PNP"
GO:0048247	5	lymphocyte chemotaxis	2	19	0.0424109	"PIK3CD","PIK3CG"
GO:0072583	8	clathrin-mediated endocytosis	2	19	0.0424109	"AP2B1","FNBP1L"
GO:1900027	6	regulation of ruffle assembly	2	19	0.0424109	"CORO1C","RHOG"
GO:1901070	9	guanosine-containing compound biosynthetic process	2	19	0.0424109	"NME4","PNP"
GO:0007050	5	cell cycle arrest	6	146	0.0424675	"CDKN1C","FOXO4","MFN2","PPM1A","RBM38","TCF7L2"
GO:0044764	3	multi-organism cellular process	18	664	0.0425946	"ANPEP","AP2B1","BCL2L1","BNIP3L","FURIN","GYPA","HCK","ISG15","PSME4","RAB6A","RSAD2","SKP1","SYK","TFRC","THOC7","TNPO1","TOP1","VIM"
GO:0006875	8	cellular metal ion homeostasis	13	437	0.0428582	"ALAS2","CD52","F2R","FAM65B","FIS1","ISCU","KEL","LCN2","PIK3CG","PTPRC","STOML2","TFRC","XK"
GO:0043408	7	regulation of MAPK cascade	18	665	0.0431123	"CD36","F2R","FLCN","GLIPR2","GPR183","IL6R","MAP2K3","MAP3K3","MAP4K5","MAPKAPK3","PIK3CG","PINK1","PTPRC","STK4","SYK","TAB3","TAOK3","TNIP1"
GO:0035150	5	regulation of tube size	4	76	0.0433883	"GCLC","GPX1","HBB","KEL"
GO:0042742	5	defense response to bacterium	8	225	0.0435179	"CD36","FGR","HCK","IL6R","ISG15","LYZ","MYO1F","SYK"
GO:0043523	7	regulation of neuron apoptotic process	8	225	0.0435179	"BCL2L1","F2R","GCLC","GPX1","HDAC4","PINK1","SNCA","SRPK2"
GO:0042113	5	B cell activation	6	147	0.0436573	"GPR183","HDAC4","LRRC8A","LYL1","PIK3CD","PTPRC"
GO:1902275	7	regulation of chromatin organization	6	147	0.0436573	"FLCN","H2AFY","NSD1","SNCA","TAL1","WBP2"
GO:0043170	4	macromolecule metabolic process	143	7337	0.0436816	"AHSP","ALAS2","AMFR","ANPEP","ARNTL","BCL2L13","BNIP3L","CAMKK2","CAT","CCT3","CLPP","CMAS","CNOT3","CPD","CPVL","CSGALNACT1","CTSB","CYFIP2","DAP","DAP3","DBR1","DCAF12","DERL2","DNAJC6","DPM2","DPP4","EIF2A","EIF3L","EIF4E2","EIF5","ELL2","EPB42","ERAP2","F2R","FAN1","FBXO7","FGR","FKBP5","FOXO4","FURIN","GNAS","GPX1","GRPEL1","GSPT1","HCK","HDAC4","HERC5","HERC6","HMBS","IFI27","IGF2BP2","IL1…
GO:0044092	4	negative regulation of molecular function	27	1098	0.0440908	"ARG2","BCL2L1","CAT","CDKN1C","CLIC2","CORO1C","DAP","FBXO7","FURIN","GPX1","H2AFY","HDAC4","IFI6","LXN","OAZ2","PBX1","PECAM1","PPM1F","PTPRC","SERPINA1","SERPINI1","SIAH2","SNCA","TAOK3","TCF7L2","UBQLN1","WNK1"
GO:0009991	4	response to extracellular stimulus	15	529	0.0442436	"ACSL6","ARG2","CAT","CD36","DAP","GPX1","HMBS","LCN2","NPRL3","SLC2A1","SQSTM1","TCF7L2","TFRC","UBQLN1","VIM"
GO:0045444	6	fat cell differentiation	5	111	0.0445028	"ARL4A","GPX1","SELENBP1","TCF7L2","VIM"
GO:0072522	6	purine-containing compound biosynthetic process	6	148	0.0448678	"DCK","GMPR","GNAS","NME4","PNP","STOML2"
GO:0019221	7	cytokine-mediated signaling pathway	12	396	0.0449537	"ADIPOR1","EIF4E2","HCK","HERC5","IFI27","IFI6","IL12RB1","IL6R","ISG15","PLP2","RSAD2","SAMHD1"
GO:0002708	8	positive regulation of lymphocyte mediated immunity	4	77	0.0451643	"IL12RB1","PNP","PTPRC","RSAD2"
GO:0002824	8	positive regulation of adaptive immune response based on somatic recombination of immune receptors built from immunoglobulin superfamily domains	4	77	0.0451643	"IL12RB1","PNP","PTPRC","RSAD2"
GO:0035666	9	TRIF-dependent toll-like receptor signaling pathway	4	77	0.0451643	"MAP2K3","MAPKAPK3","TAB3","TANK"
GO:1903426	6	regulation of reactive oxygen species biosynthetic process	4	77	0.0451643	"ARG2","HBB","HDAC4","SNCA"
GO:0050688	5	regulation of defense response to virus	7	187	0.0453939	"AP2B1","DDX60","HCK","HERC5","IL12RB1","STOM","TMEM39B"
GO:0043241	6	protein complex disassembly	8	227	0.0454273	"DAP3","DNAJC6","DSTN","GSPT1","MRPS15","MRPS18B (ENSG00000204568)","NAPA","NFE2"
GO:0050732	10	negative regulation of peptidyl-tyrosine phosphorylation	3	46	0.0456499	"DMTN","PECAM1","PTPRC"
GO:0014070	5	response to organic cyclic compound	26	1054	0.0461649	"ACSL6","ALDH2","ARG2","BCL2L1","CA2","CAT","CCND2","CD36","CTSB","DMTN","ENTPD1","FECH","GNAS","GPX1","HMBS","IFI27","IL6R","PIK3CG","RNF14","SERPINA1","SNCA","TIPARP","TOP1","UROD","VIM","WBP2"
GO:0006165	7	nucleoside diphosphate phosphorylation	2	20	0.0465937	"CMPK2","NME4"
GO:0009074	6	aromatic amino acid family catabolic process	2	20	0.0465937	"KMO","QDPR"
GO:0016226	4	iron-sulfur cluster assembly	2	20	0.0465937	"ISCA1","ISCU"
GO:0031163	5	metallo-sulfur cluster assembly	2	20	0.0465937	"ISCA1","ISCU"
GO:0032225	4	regulation of synaptic transmission, dopaminergic	2	20	0.0465937	"PINK1","SNCA"
GO:0033005	7	positive regulation of mast cell activation	2	20	0.0465937	"FGR","SYK"
GO:0042401	7	cellular biogenic amine biosynthetic process	2	20	0.0465937	"OAZ2","ODC1"
GO:0042762	6	regulation of sulfur metabolic process	2	20	0.0465937	"SNCA","TCF7L2"
GO:0044068	5	modulation by symbiont of host cellular process	2	20	0.0465937	"BCL2L1","TNIP1"
GO:0046641	10	positive regulation of alpha-beta T cell proliferation	2	20	0.0465937	"PTPRC","SYK"
GO:0048699	7	generation of neurons	2	20	0.0465937	"TAL1","TCF7L2"
GO:0072600	6	establishment of protein localization to Golgi	2	20	0.0465937	"GCC2","RAB6A"
GO:0080184	6	response to phenylpropanoid	2	20	0.0465937	"CAT","CD36"
GO:1902176	7	negative regulation of oxidative stress-induced intrinsic apoptotic signaling pathway	2	20	0.0465937	"GPX1","PINK1"
GO:2000036	5	regulation of stem cell maintenance	2	20	0.0465937	"CNOT3","TAL1"
GO:0042254	5	ribosome biogenesis	4	78	0.0469805	"GNL2","RCL1","RSL24D1","UTP14A"
GO:0007159	5	leukocyte cell-cell adhesion	9	270	0.0471158	"DPP4","PIK3CD","PIK3CG","PTPRC","RSAD2","SELPLG","STOML2","SYK","TNIP1"
GO:0002274	4	myeloid leukocyte activation	5	113	0.0474227	"MYO1F","PIK3CD","PIK3CG","SNCA","SYK"
GO:0034764	6	positive regulation of transmembrane transport	5	113	0.0474227	"ACSL6","ACTN4","ANO6","CA2","LGALS3"
GO:0035065	9	regulation of histone acetylation	3	47	0.0481564	"FLCN","SNCA","WBP2"
GO:0060048	8	cardiac muscle contraction	3	47	0.0481564	"MAP2K3","MYL4","TPM1"
GO:0050789	3	regulation of biological process	205	10928	0.0482706	"ACSL6","ACTN4","ADIPOR1","ALDH2","AMFR","ANK1","ANO6","ANPEP","AP2B1","ARG2","ARHGAP30","ARHGEF12","ARHGEF40","ARL1","ARL4A","ARNTL","ARPC5","BCL2L1","BCL2L13","BLOC1S6","BNIP3L","CA2","CAMKK2","CAT","CCND2","CCNG1","CD36","CDKN1C","CISD2","CLIC2","CMTM5","CNIH4","CNOT3","CNPY3","CORO1C","CREG1","CTNNAL1","CTSB","CYB5R1","CYFIP2","DAP","DAP3","DDX60","DERL2","DIP2A","DMTN","DNAJC6","DPM2","DPP4"…
GO:1901653	6	cellular response to peptide	8	230	0.0483933	"ACSL6","CCND2","CD36","FGR","GNAS","HCK","KLF1","VIMP"
GO:0010959	7	regulation of metal ion transport	11	357	0.0484812	"ACTN4","ANO6","CLIC2","F2R","GNAS","KEL","LGALS3","PIK3CG","SNCA","STOM","UBQLN1"
GO:0007346	6	regulation of mitotic cell cycle	14	492	0.0495999	"BCL2L1","CCNG1","CDKN1C","FBXO7","FOXO4","KANK2","MAP2K3","MAP4K5","PBX1","PSME4","RBM38","STK4","TAL1","TAOK3"
GO:0030154	5	cell differentiation	48	2178	0.0497956	"AHSP","ALAS2","ANPEP","ARL4A","BLOC1S6","CAT","CD300LF","CDKN1C","CNOT3","CTSB","FAM65B","FECH","FGR","FNBP1L","FOXO4","GPR183","GPX1","HCK","HDAC4","HERC6","HMBS","HPS1","KLF1","LGALS3","LRRC8A","LYL1","MAL","NAPA","PBX1","PIK3CD","PSME4","PTPRC","RBM38","RSAD2","SELENBP1","SIGLEC10","SLC7A5","SOX6","SQSTM1","SRPK2","SSBP3","STK4","SYK","TAL1","TCF7L2","TFRC","TIPARP","VIM"

## Sheet: KEGG-PATHWAYS
Gene set enrichment analysis of metabolic pathways using EnrichR and KEGG library. The different table columns are detailed, Term: KEGG metabolic pathway followed by the pathwayID as it appears in KEGG database, Overlap: number of DEGs associated to the pathway within our dataset/total number of genes associated to the identified pathway within the human genome, P-value: is the significance value…
	Overlap	P-value	Genes
Porphyrin and chlorophyll metabolism_Homo sapiens_hsa00860	5/42	0.0006546126411939002208428828311070901690982282161712646484375	ALAS2;FECH;UROD;HMBS;BLVRB
Longevity regulating pathway - mammal_Homo sapiens_hsa04211	7/94	0.00102290012737512778749626729535293634398840367794036865234375	SESN3;CAT;PIK3CD;EIF4E2;ADIPOR1;PIK3CG;CAMKK2
Malaria_Homo sapiens_hsa05144	5/49	0.00133380093192907492848087169790005646063946187496185302734375	GYPA;GYPB;PECAM1;HBB;CD36
Platelet activation_Homo sapiens_hsa04611	7/122	0.004505992269737622325787018695564256631769239902496337890625	PPP1CB;ARHGEF12;SYK;F2R;GNAS;PIK3CD;PIK3CG
Fc gamma R-mediated phagocytosis_Homo sapiens_hsa04666	6/93	0.004750730105303331042565506692199051030911505222320556640625	HCK;PTPRC;SYK;PIK3CD;ARPC5;PIK3CG
Adipocytokine signaling pathway_Homo sapiens_hsa04920	5/70	0.006368366791601601413497224513093897257931530475616455078125	ACSL6;SLC2A1;CD36;ADIPOR1;CAMKK2
Epstein-Barr virus infection_Homo sapiens_hsa05169	9/202	0.00718161239634347581262119319944758899509906768798828125	MAP2K3;FGR;HDAC4;ENTPD1;SYK;TBPL1;PIK3CD;VIM;PIK3CG
HIF-1 signaling pathway_Homo sapiens_hsa04066	6/103	0.007761526333092753394959917301321183913387358188629150390625	TFRC;SLC2A1;PIK3CD;EIF4E2;IL6R;PIK3CG
Protein processing in endoplasmic reticulum_Homo sapiens_hsa04141	8/169	0.007770538793908231267604236336410394869744777679443359375	RPN2;AMFR;UBQLN1;DERL2;SEC62;MARCH6;UBXN6;SKP1
Amino sugar and nucleotide sugar metabolism_Homo sapiens_hsa00520	4/48	0.00842805377146578667268972395731907454319298267364501953125	CYB5R1;CMAS;CYB5R3;NPL
Arginine and proline metabolism_Homo sapiens_hsa00330	4/50	0.00971923600513032066861018876124944654293358325958251953125	ARG2;OAT;ALDH2;ODC1
Amyotrophic lateral sclerosis (ALS)_Homo sapiens_hsa05014	4/51	0.01041032318509932559635888793536651064641773700714111328125	MAP2K3;GPX1;CAT;BCL2L1
Glutathione metabolism_Homo sapiens_hsa00480	4/52	0.01113241990980518535125920465134186088107526302337646484375	GCLC;GPX1;ANPEP;ODC1
Non-small cell lung cancer_Homo sapiens_hsa05223	4/56	0.01434030956213173078894751455436562537215650081634521484375	RASSF5;PIK3CD;STK4;PIK3CG
Leukocyte transendothelial migration_Homo sapiens_hsa04670	6/118	0.0145523043515054344154702192781769554130733013153076171875	CLDN5;RASSF5;PECAM1;PIK3CD;ACTN4;PIK3CG
Hematopoietic cell lineage_Homo sapiens_hsa04640	5/88	0.016184881075640679404248345463201985694468021392822265625	GYPA;TFRC;ANPEP;CD36;IL6R
Viral carcinogenesis_Homo sapiens_hsa05203	8/205	0.02255220997503017132945757339257397688925266265869140625	HDAC4;CCND2;SYK;MRPS18B;TBPL1;PIK3CD;ACTN4;PIK3CG
Inflammatory mediator regulation of TRP channels_Homo sapiens_hsa04750	5/98	0.024550705962370404644712351682755979709327220916748046875	PPP1CB;MAP2K3;GNAS;PIK3CD;PIK3CG
FoxO signaling pathway_Homo sapiens_hsa04068	6/133	0.024664409202352362282528730474950862117111682891845703125	CCND2;CAT;PIK3CD;FOXO4;STK4;PIK3CG
Renal cell carcinoma_Homo sapiens_hsa05211	4/66	0.0247335481571920555443622191660324460826814174652099609375	FLCN;SLC2A1;PIK3CD;PIK3CG
Central carbon metabolism in cancer_Homo sapiens_hsa05230	4/67	0.0259679491941701388879604195381034514866769313812255859375	SLC7A5;SLC2A1;PIK3CD;PIK3CG
Amoebiasis_Homo sapiens_hsa05146	5/100	0.0265026099002098926293857772407136508263647556304931640625	ARG2;GNAS;PIK3CD;ACTN4;PIK3CG
Fc epsilon RI signaling pathway_Homo sapiens_hsa04664	4/68	0.0272387539318015674261186376270416076295077800750732421875	MAP2K3;SYK;PIK3CD;PIK3CG
Regulation of actin cytoskeleton_Homo sapiens_hsa04810	8/214	0.0281875536294755833777170295206815353594720363616943359375	CYFIP2;PPP1CB;ARHGEF12;F2R;PIK3CD;ACTN4;ARPC5;PIK3CG
Tryptophan metabolism_Homo sapiens_hsa00380	3/40	0.0291507977410881725932600971873398520983755588531494140625	ALDH2;CAT;KMO
Pyrimidine metabolism_Homo sapiens_hsa00240	5/105	0.03180674104768728416292589145086822099983692169189453125	ENTPD1;PNP;CMPK2;NME4;DCK
Nitrogen metabolism_Homo sapiens_hsa00910	2/17	0.03223122188073812566244669142179191112518310546875	CA1;CA2
Insulin resistance_Homo sapiens_hsa04931	5/109	0.036495787086183513470150074908815440721809864044189453125	PPP1CB;SLC2A1;PIK3CD;CD36;PIK3CG
Fatty acid degradation_Homo sapiens_hsa00071	3/44	0.037227222243602635376458209748307126574218273162841796875	ALDH2;ECI2;ACSL6
Adrenergic signaling in cardiomyocytes_Homo sapiens_hsa04261	6/148	0.038642691344820671861537419999876874499022960662841796875	PPP1CB;MYL4;TPM1;GNAS;PIK3CD;PIK3CG
Bacterial invasion of epithelial cells_Homo sapiens_hsa05100	4/78	0.041977541980833088519631246526842005550861358642578125	RHOG;PIK3CD;ARPC5;PIK3CG

## Sheet: WIKI-PATHWAYS
Gene set enrichment analysis of metabolic pathways using EnrichR and selecting Wiki library. The different table columns are detailed, Term: Wiki metabolic pathway followed by the pathwayID as it appears in Wiki Pathway database, Overlap: number of DEGs associated to the pathway within our dataset/total number of genes associated to the identified pathway within the human genome, P-value: is the …
Term	Overlap	P-value	Genes
DNA Damage Response (only ATM dependent)_Homo sapiens_WP710	2017-09-04	9.11668e-06	ALAS2;FECH;UROD;HMBS
Heme Biosynthesis_Homo sapiens_WP561	2017-09-04	9.11668e-06	ALAS2;FECH;UROD;HMBS
Hematopoietic Stem Cell Differentiation_Homo sapiens_WP2849	6/47	0.000127114	NFE2;LYL1;GYPA;RIOK3;MXI1;KLF1
Striated Muscle Contraction_Homo sapiens_WP383	5/38	0.000407964	TMOD1;MYL4;TPM1;ACTN4;VIM
Glutathione metabolism_Mus musculus_WP164	3/17	0.00266035	GCLC;GPX1;ANPEP
TNF alpha Signaling Pathway_Homo sapiens_WP231	6/92	0.00450618	MAP2K3;MAP3K3;TAB3;TANK;BCL2L1;SKP1
Striated Muscle Contraction_Mus musculus_WP216	4/41	0.00480548	TMOD1;MYL4;ACTN4;VIM
Urea cycle and metabolism of amino groups_Homo sapiens_WP497	3/20	0.00429746	ARG2;OAT;ODC1
Glutathione metabolism_Homo sapiens_WP100	3/23	0.00643344	GCLC;GPX1;ANPEP
Folic Acid Network_Mus musculus_WP1273	3/22	0.00566372	GPX1;CAT;KMO
Selenium Micronutrient Network_Mus musculus_WP1272	3/23	0.00643344	GPX1;CAT;KMO
EGFR1 Signaling Pathway_Mus musculus_WP572	8/171	0.00831481	MAP2K3;MAP3K3;SH3BGRL;TNIP1;WNK1;PIK3CD;PIK3CG;SNCA
IL-3 Signaling Pathway_Homo sapiens_WP286	4/49	0.00905865	HCK;SYK;PIK3CD;BCL2L1
Regulation of toll-like receptor signaling pathway_Homo sapiens_WP1449	7/141	0.0097352	MAP2K3;SYK;TAB3;PIK3CD;SQSTM1;CTNNAL1;PIK3CG
Oxidative Stress_Mus musculus_WP412	3/26	0.00910244	GCLC;GPX1;CAT
TNF-alpha NF-kB Signaling Pathway_Mus musculus_WP246	8/179	0.0107814	MAP3K3;DAP;TNIP1;PAPOLA;TAB3;TANK;FKBP5;SKP1
Signaling Pathways in Glioblastoma_Homo sapiens_WP2261	5/83	0.0128261	MAP2K3;CCND2;PIK3CD;FOXO4;PIK3CG
IL-1 signaling pathway_Homo sapiens_WP195	4/55	0.0134895	MAP2K3;MAP3K3;TAB3;SQSTM1
Apoptosis-related network due to altered Notch3 in ovarian cancer_Homo sapiens_WP2864	4/53	0.011886	GCLC;F2R;VIM;SQSTM1
Glutathione and one carbon metabolism_Mus musculus_WP730	3/30	0.0135328	GCLC;GPX1;ANPEP
Oxidative Stress_Homo sapiens_WP408	3/31	0.0148004	GCLC;GPX1;CAT
XPodNet - protein-protein interactions in the podocyte expanded by STRING_Mus musculus_WP2309	22/808	0.0178544	KANK2;TCF7L2;SYK;WIPF1;PIK3CD;SLC4A1;ARPC5;ACTN4;ADIPOR1;PIK3CG;ENKUR;ARNTL;RNF123;CLDN5;PTPRC;CCND2;NSD1;CCNG1;PECAM1;VIM;WLS;BCL2L1
Selenium Micronutrient Network_Homo sapiens_WP15	5/90	0.0176778	GPX1;PRDX4;CAT;HBB;KMO
IL-6 signaling Pathway_Mus musculus_WP387	5/97	0.0236105	FGR;HCK;FOXO4;IL6R;EIF2A
IL-3 Signaling Pathway_Mus musculus_WP373	5/97	0.0236105	HCK;SYK;SLC2A1;PIK3CD;BCL2L1
Amyotrophic lateral sclerosis (ALS)_Homo sapiens_WP2447	3/38	0.0255027	GPX1;CAT;BCL2L1
G1 to S cell cycle control_Homo sapiens_WP45	4/68	0.0272388	CDKN1C;CCND2;TFDP1;TFDP2
AMPK Signaling_Homo sapiens_WP1403	4/69	0.0285461	PIK3CD;ADIPOR1;PIK3CG;CAMKK2
IL-6 signaling pathway_Homo sapiens_WP364	3/43	0.0351113	IL6R;BCL2L1;HCK
NRF2 pathway_Homo sapiens_WP2884	6/146	0.0365403	GCLC;SLC6A8;SERPINA1;SLC2A1;BLVRB;SQSTM1
DNA Damage Response (only ATM dependent)_Homo sapiens_WP710	5/111	0.0389914	TCF7L2;CCND2;CAT;PIK3CD;PIK3CG
MicroRNAs in Cardiomyocyte Hypertrophy_Mus musculus_WP1560	4/79	0.0436561	MAP2K3;HDAC4;PIK3CD;PIK3CG
Insulin Signaling_Mus musculus_WP65	6/154	0.0454055	MAP2K3;MAP3K3;SLC2A1;PIK3CD;MAP4K5;PIK3CG
Structural Pathway of Interleukin 1 (IL-1)_Homo sapiens_WP2637	3/47	0.0439563	MAP2K3;TAB3;TANK
One carbon metabolism and related pathways_Mus musculus_WP1770	3/48	0.0463248	GCLC;GPX1;ETNK1

## Sheet: BIOCARTA-PATHWAYS
Gene set enrichment analysis of metabolic pathways using EnrichR and selecting Biocarta library. The different table columns are detailed, Term: Biocarta metabolic pathway followed by the pathwayID as it appears in Biocarta database, Overlap: number of DEGs associated to the pathway within our dataset/total number of genes associated to the identified pathway within the human genome, P-value: is …
Term	Overlap	P-value	Genes
Hemoglobin's Chaperone_Homo sapiens_h_ahspPathway	6/13	3.28268e-08	ALAS2;FECH;UROD;HMBS;HBB;AHSP
Cyclin E Destruction Pathway_Homo sapiens_h_fbw7Pathway	2017-09-02	0.00931664	TFDP1;SKP1
E2F1 Destruction Pathway_Homo sapiens_h_skp2e2fPathway	2017-10-02	0.0115178	TFDP1;SKP1
Roles of Beta-arrestin-dependent Recruitment of Src Kinases in GPCR Signaling_Homo sapiens_h_bArrestin-srcPathway	3/34	0.0189937	FGR;HCK;GNAS
Regulation of p27 Phosphorylation during Cell Cycle Progression_Homo sapiens_h_p27Pathway	2/13	0.0193147	TFDP1;SKP1
IL-2 Receptor Beta Chain in T cell Activation_Homo sapiens_h_il2rbPathway	3/49	0.0487553	CCND2;TFDP1;BCL2L1
fMLP induced chemokine gene expression in HMC-1 cells_Homo sapiens_h_fMLPpathway	2/30	0.0895497	MAP2K3;CAMKK2
GATA3 participate in activating the Th2 cytokine genes expression_Homo sapiens_h_GATA3pathway	2/19	0.0396504	MAP2K3;GNAS
Ras Signaling Pathway_Homo sapiens_h_rasPathway	2/20	0.0435785	FOXO4;BCL2L1
TNF/Stress Related Signaling_Homo sapiens_h_stressPathway	2/23	0.0561672	MAP2K3;TANK
MAPKinase Signaling Pathway_Homo sapiens_h_mapkPathway	3/56	0.0674459	MAP2K3;MAP3K3;MAP4K5
Integrin Signaling Pathway_Homo sapiens_h_integrinPathway	2/33	0.10526	NOLC1;ACTN4
Cyclins and Cell Cycle Regulation_Homo sapiens_h_cellcyclePathway	2/23	0.0561672	TFDP1;CCND2
Activation of Csk by cAMP-dependent Protein Kinase Inhibits Signaling through the T Cell Receptor_Homo sapiens_h_CSKPathway	2/43	0.161918	PTPRC;GNAS
Polyadenylation of mRNA_Homo sapiens_h_cpsfPathway	2017-09-01	0.141061	PAPOLA
Ca++/ Calmodulin-dependent Protein Kinase Activation_Homo sapiens_h_CaCaMPathway	2017-08-01	0.126423	CAMKK2
TSP-1 Induced Apoptosis in Microvascular Endothelial Cell _Homo sapiens_h_tsp1Pathway	2017-07-01	0.111536	CD36
Cell to Cell Adhesion Signaling_Homo sapiens_h_cell2cellPathway	2017-12-01	0.183525	PECAM1
Phospholipase C-epsilon pathway_Homo sapiens_h_plcePathway	2017-12-01	0.183525	GNAS
The 4-1BB-dependent immune response_Homo sapiens_h_41bbPathway	1/13	0.197209	MAP2K3
Attenuation of GPCR Signaling_Homo sapiens_h_agpcrPathway	1/13	0.197209	GNAS
Regulation of Spermatogenesis by CREM_Homo sapiens_h_cremPathway	2017-10-01	0.155455	GNAS
TNFR2 Signaling Pathway_Homo sapiens_h_tnfr2Pathway	2017-12-01	0.183525	TANK
IL 6 signaling pathway_Homo sapiens_h_il6Pathway	1/13	0.197209	IL6R
IL-10 Anti-inflammatory Signaling Pathway_Homo sapiens_h_il10Pathway	1/13	0.197209	BLVRB
NO2-dependent IL 12 Pathway in NK cells_Homo sapiens_h_no2il12Pathway	2017-09-01	0.141061	IL12RB1
Regulation of eIF2_Homo sapiens_h_eif2Pathway	2017-11-01	0.169608	EIF5
IL 2 signaling pathway_Homo sapiens_h_il2Pathway	1/14	0.210664	SYK
Stress Induction of HSP Regulation_Homo sapiens_h_hsp27Pathway	1/14	0.210664	MAPKAPK3
Proteolysis and Signaling Pathway of Notch _Homo sapiens_h_notchpathway	2017-06-01	0.0963959	FURIN
Lck and Fyn tyrosine kinases in initiation of TCR Activation_Homo sapiens_h_tcraPathway	1/13	0.197209	PTPRC
Cardiac Protection Against ROS _Homo sapiens_h_flumazenilPathway	2017-11-01	0.169608	GPX1
West Nile Virus_Homo sapiens_h_WNVpathway	2017-09-01	0.141061	TIAL1
Apoptotic Signaling in Response to DNA Damage_Homo sapiens_h_chemicalPathway	1/14	0.210664	BCL2L1
IL12 and Stat4 Dependent Signaling Pathway in Th1 Development_Homo sapiens_h_IL12Pathway	1/15	0.223895	IL12RB1
Sumoylation by RanBP2 Regulates Transcriptional Repression_Homo sapiens_h_ranbp2Pathway	1/14	0.210664	HDAC4
Gamma-aminobutyric Acid Receptor Life Cycle_Homo sapiens_h_gabaPathway	1/15	0.223895	UBQLN1
Role of Mitochondria in Apoptotic Signaling_Homo sapiens_h_mitochondriaPathway	1/13	0.197209	BCL2L1
Eukaryotic protein translation_Homo sapiens_h_eifPathway	1/14	0.210664	EIF5
Fibrinolysis Pathway_Homo sapiens_h_fibrinolysisPathway	1/15	0.223895	F2R
Extrinsic Prothrombin Activation Pathway_Homo sapiens_h_extrinsicPathway	1/13	0.197209	F2R
The IGF-1 Receptor and Longevity_Homo sapiens_h_longevityPathway	1/16	0.236905	CAT
Human Cytomegalovirus and Map Kinase Pathways_Homo sapiens_h_hcmvPathway	1/16	0.236905	MAP2K3
Fc Epsilon Receptor I Signaling in Mast Cells_Homo sapiens_h_fcer1Pathway	1/29	0.387502	SYK
CCR3 signaling in Eosinophils_Homo sapiens_h_CCR3Pathway	1/23	0.322082	GNAS
How Progesterone Initiates the Oocyte Maturation_Homo sapiens_h_mPRPathway	1/23	0.322082	GNAS
Corticosteroids and cardioprotection_Homo sapiens_h_gcrPathway	1/25	0.344628	GNAS
Transcription factor CREB and its extracellular signals_Homo sapiens_h_crebPathway	1/27	0.366427	GNAS
Role of ERBB2 in Signal Transduction and Oncology_Homo sapiens_h_her2Pathway	1/28	0.377053	IL6R
Signaling Pathway from G-Protein Families_Homo sapiens_h_gpcrPathway	1/26	0.355619	GNAS
Regulation of ck1/cdk5 by type 1 glutamate receptors_Homo sapiens_h_ck1Pathway	1/24	0.33345	GNAS
Links between Pyk2 and Map Kinases_Homo sapiens_h_pyk2Pathway	1/26	0.355619	MAP2K3
Aspirin Blocks Signaling Pathway Involved in Platelet Activation_Homo sapiens_h_sppaPathway	1/17	0.249697	F2R
Influence of Ras and Rho proteins on G1 to S Transition_Homo sapiens_h_RacCycDPathway	1/28	0.377053	TFDP1
Ras-Independent pathway in NK cell-mediated cytotoxicity_Homo sapiens_h_nkcellsPathway	1/22	0.31052	SYK
Thrombin signaling and protease-activated receptors_Homo sapiens_h_Par1Pathway	1/27	0.366427	F2R
BCR Signaling Pathway_Homo sapiens_h_bcrPathway	1/31	0.407879	SYK
Cystic fibrosis transmembrane conductance regulator (CFTR) and beta 2 adrenergic receptor (b2AR) pathway_Homo sapiens_h_cftrPathway	1/20	0.286804	GNAS
Regulation of BAD phosphorylation_Homo sapiens_h_badPathway	1/23	0.322082	BCL2L1
Erk and PI-3 Kinase Are Necessary for Collagen Binding in Corneal Epithelia_Homo sapiens_h_ecmPathway	1/31	0.407879	ACTN4
Role of Beta-arrestins in the activation and targeting of MAP kinases_Homo sapiens_h_barr-mapkPathway	1/30	0.397777	GNAS
Cell Cycle: G1/S Check Point _Homo sapiens_h_g1Pathway	1/26	0.355619	TFDP1
AKT Signaling Pathway_Homo sapiens_h_aktPathway	1/18	0.262275	FOXO4
Activation of cAMP-dependent protein kinase, PKA_Homo sapiens_h_gsPathway	1/29	0.387502	GNAS
The Co-Stimulatory Signal During T-cell Activation_Homo sapiens_h_ctla4Pathway	1/20	0.286804	ICOS
Multi-step Regulation of Transcription by Pitx2_Homo sapiens_h_pitx2Pathway	1/27	0.366427	CCND2
Role of MAL in Rho-Mediated Activation of SRF_Homo sapiens_h_malPathway	1/19	0.274643	MAL
Beta-arrestins in GPCR Desensitization_Homo sapiens_h_bArrestinPathway	1/28	0.377053	GNAS
uCalpain and friends in Cell spread_Homo sapiens_h_ucalpainPathway	1/17	0.249697	ACTN4
Intrinsic Prothrombin Activation Pathway_Homo sapiens_h_intrinsicPathway	1/23	0.322082	F2R
NFkB activation by Nontypeable Hemophilus influenzae_Homo sapiens_h_nthiPathway	1/29	0.387502	MAP2K3
Role of MEF2D in T-cell Apoptosis_Homo sapiens_h_mef2dPathway	1/30	0.397777	PTPRC
Regulation of PGC-1a_Homo sapiens_h_pgc1aPathway	1/20	0.286804	CAMKK2
ER?associated degradation (ERAD) Pathway_Homo sapiens_h_eradPathway	1/19	0.274643	SKP1
Toll-Like Receptor Pathway_Homo sapiens_h_tollPathway	1/35	0.446627	MAP2K3
Signal transduction through IL1R_Homo sapiens_h_il1rPathway	1/36	0.455912	MAP2K3
ChREBP regulation by carbohydrates and cAMP_Homo sapiens_h_chrebpPathway	1/40	0.491525	GNAS

## Sheet: REACTOME-PATHWAYS
Gene set enrichment analysis of metabolic pathways using EnrichR and selecting Reactome library. The different table columns are detailed, Term: Reactome metabolic pathway followed by the pathwayID as it appears in Reactome database, Overlap: number of DEGs associated to the pathway within our dataset/total number of genes associated to the identified pathway within the human genome, P-value: is …
Term	Overlap	P-value	Genes
O2/CO2 exchange in erythrocytes_Homo sapiens_R-HSA-1480926	2017-12-05	0.000000920318086009081957020450115436460691853426396846771240234375	CYB5R1;CA1;CA2;HBB;SLC4A1
Erythrocytes take up carbon dioxide and release oxygen_Homo sapiens_R-HSA-1237044	2017-12-05	0.000000920318086009081957020450115436460691853426396846771240234375	CYB5R1;CA1;CA2;HBB;SLC4A1
Metabolism of porphyrins_Homo sapiens_R-HSA-189445	5/17	0.000006711025221131724320384852322529667389972019009292125701904296875	ALAS2;FECH;UROD;HMBS;BLVRB
Erythrocytes take up oxygen and release carbon dioxide_Homo sapiens_R-HSA-1247673	2017-08-04	0.000005132649038529563307632630486665448188432492315769195556640625	CA1;CA2;HBB;SLC4A1
Heme biosynthesis_Homo sapiens_R-HSA-189451	2017-11-04	0.000023250599020442145313004866924444513642811216413974761962890625	ALAS2;FECH;UROD;HMBS
Immune System_Homo sapiens_R-HSA-168256	46/1547	0.000102561492222470542509497881678015573925222270190715789794921875	CYFIP2;WIPF1;RNF14;IFI6;PIK3CD;UBE3B;FOXO4;SAMHD1;TANK;HERC5;LGALS3;CD36;IL12RB1;ICOS;CD300LF;IL6R;MARK3;HERC6;CTSB;SKP1;MAP2K3;MAP3K3;SYK;ERAP2;RSAD2;TRAT1;SIAH2;SIGLEC10;ISG15;CNPY3;ARPC5;AP2B1;TREML1;FGR;HCK;RNF123;PTPRC;MAPKAPK3;IFI27;PSME4;RNF182;TAB3;EIF4E2;SQSTM1;BCL2L1;TNRC6B
Purine metabolism_Homo sapiens_R-HSA-73847	5/34	0.00023888795779579308112099134131511846135254018008708953857421875	GPX1;PNP;CAT;GMPR;DCK
Vitamin C (ascorbate) metabolism_Homo sapiens_R-HSA-196836	2017-08-03	0.0002450383386304575447471598703685913278604857623577117919921875	CYB5A;CYB5R3;SLC2A1
Golgi Associated Vesicle Biogenesis_Homo sapiens_R-HSA-432722	6/54	0.000277142682943075217318062986038285089307464659214019775390625	NAPA;BLOC1S6;TFRC;DNAJC6;CPD;YIPF6
Pre-NOTCH Expression and Processing_Homo sapiens_R-HSA-1912422	6/57	0.0003733684143836663309364010121527144292485900223255157470703125	TFDP1;MAML2;TFDP2;FURIN;RAB6A;TNRC6B
Purine catabolism_Homo sapiens_R-HSA-74259	2017-10-03	0.0005121443400732980481826484009388877893798053264617919921875	GPX1;PNP;CAT
Signaling by NOTCH_Homo sapiens_R-HSA-157118	8/122	0.001049939767050644956469795943121425807476043701171875	HDAC4;TFDP1;MAML2;TFDP2;FURIN;RAB6A;SKP1;TNRC6B
Clathrin derived vesicle budding_Homo sapiens_R-HSA-421837	6/70	0.00112490906444797397582824327599837488378398120403289794921875	NAPA;BLOC1S6;TFRC;DNAJC6;CPD;YIPF6
trans-Golgi Network Vesicle Budding_Homo sapiens_R-HSA-199992	6/70	0.00112490906444797397582824327599837488378398120403289794921875	NAPA;BLOC1S6;TFRC;DNAJC6;CPD;YIPF6
Purine salvage_Homo sapiens_R-HSA-74217	3/13	0.00117586748029784872969505382656052461243234574794769287109375	PNP;GMPR;DCK
Retrograde transport at the Trans-Golgi-Network_Homo sapiens_R-HSA-6811440	5/49	0.00133380093192907492848087169790005646063946187496185302734375	NAPA;ARL1;COG1;GCC2;RAB6A
Toll-Like Receptors Cascades_Homo sapiens_R-HSA-168898	8/140	0.0025152120527734233949856967882396929780952632427215576171875	MAP2K3;MAPKAPK3;TAB3;CD36;CNPY3;TANK;SKP1;CTSB
Hemostasis_Homo sapiens_R-HSA-109582	19/552	0.002567351704642314817739201515678360010497272014617919921875	NFE2;SERPINA1;SELPLG;SYK;F2R;RHOG;PIK3CD;HBB;ACTN4;HBD;PIK3CG;FGR;CYB5R1;SLC7A5;PECAM1;GNAS;MFN2;KIF21B;CD36
Striated Muscle Contraction_Homo sapiens_R-HSA-390522	4/34	0.0024118027134127557366272132099993541487492620944976806640625	TMOD1;MYL4;TPM1;VIM
activated TAK1 mediates p38 MAPK activation_Homo sapiens_R-HSA-450302	3/17	0.00266035375357232158066711491528621991164982318878173828125	MAP2K3;MAPKAPK3;TAB3
Regulation of signaling by CBL_Homo sapiens_R-HSA-912631	3/18	0.0031531275656020104659893465992581695900298655033111572265625	HCK;SYK;PIK3CD
Cyclin D associated events in G1_Homo sapiens_R-HSA-69231	4/38	0.003642791479853301449265412514932904741726815700531005859375	TFDP1;CCND2;TFDP2;SKP1
G1 Phase_Homo sapiens_R-HSA-69236	4/38	0.003642791479853301449265412514932904741726815700531005859375	TFDP1;CCND2;TFDP2;SKP1
Metabolism of nucleotides_Homo sapiens_R-HSA-15869	6/87	0.0034201501354962347313526382919235402368940412998199462890625	GPX1;PNP;CAT;GMPR;NME4;DCK
Innate Immune System_Homo sapiens_R-HSA-168249	24/807	0.00492335747952055320653119707685618777759373188018798828125	CYFIP2;MAP2K3;SYK;WIPF1;TRAT1;PIK3CD;ISG15;CNPY3;FOXO4;ARPC5;TANK;HERC5;FGR;LGALS3;HCK;MAPKAPK3;PSME4;TAB3;CD36;MARK3;CTSB;BCL2L1;TNRC6B;SKP1
Adaptive Immune System_Homo sapiens_R-HSA-1280218	23/762	0.0049177424362191919648967797229488496668636798858642578125	ERAP2;SYK;RNF14;TRAT1;SIAH2;SIGLEC10;PIK3CD;FOXO4;AP2B1;UBE3B;TREML1;HERC5;RNF123;PTPRC;PSME4;RNF182;CD36;ICOS;CD300LF;TNRC6B;HERC6;SKP1;CTSB
Metabolism_Homo sapiens_R-HSA-1430728	47/1908	0.00470522656144868600680553072379552759230136871337890625	ALAS2;OAT;FECH;NDUFB5;ODC1;ECI2;SLC2A1;GMPR;HBB;PIK3CD;SLC4A1;MED16;ADIPOR1;OAZ2;PIK3CG;ARNTL;PPP1CB;CYB5R1;CA1;PNP;CYB5R3;ALDH2;UROD;CA2;CD36;CSGALNACT1;CYB5A;ARG2;GPX1;ACSL6;NME4;BPGM;CMBL;KMO;DCK;QDPR;SLC25A37;GCLC;SLC6A8;ETNK1;CAT;HMBS;PSME4;GNAS;BLVRB;HAGH;ISCU
Pre-NOTCH Transcription and Translation_Homo sapiens_R-HSA-1912408	4/41	0.004805478059165473048164329838982666842639446258544921875	TFDP1;TFDP2;MAML2;TNRC6B
Interferon alpha/beta signaling_Homo sapiens_R-HSA-909733	5/68	0.005635073397742937535703777740536679630167782306671142578125	RSAD2;IFI27;IFI6;ISG15;SAMHD1
Mitophagy_Homo sapiens_R-HSA-5205647	3/22	0.005663718105569049039715867621680445154197514057159423828125	PINK1;MFN2;SQSTM1
Pink/Parkin Mediated Mitophagy_Homo sapiens_R-HSA-5205685	3/22	0.005663718105569049039715867621680445154197514057159423828125	PINK1;MFN2;SQSTM1
Interleukin-1 signaling_Homo sapiens_R-HSA-446652	4/44	0.006194345406762813942280754275770959793590009212493896484375	MAP3K3;TAB3;SQSTM1;SKP1
Signaling by TGF-beta Receptor Complex_Homo sapiens_R-HSA-170834	5/73	0.007590075074936179604090380479419764014892280101776123046875	PPP1CB;PPM1A;TFDP1;TFDP2;FURIN
Mitochondrial iron-sulfur cluster biogenesis_Homo sapiens_R-HSA-1362409	2017-09-02	0.00931663612740692322067292963083673384971916675567626953125	SLC25A37;ISCU
Platelet activation, signaling and aggregation_Homo sapiens_R-HSA-76002	10/253	0.01057791862909223355726506810015052906237542629241943359375	CYB5R1;SERPINA1;SYK;F2R;RHOG;PECAM1;PIK3CD;ACTN4;CD36;PIK3CG
Activated TLR4 signalling_Homo sapiens_R-HSA-166054	6/112	0.0114729135863403906847590718598439707420766353607177734375	MAP2K3;MAPKAPK3;TAB3;CD36;TANK;SKP1
GPVI-mediated activation cascade_Homo sapiens_R-HSA-114604	4/53	0.0118860112014879358566243894301805994473397731781005859375	SYK;RHOG;PIK3CD;PIK3CG
Metabolism of polyamines_Homo sapiens_R-HSA-351202	5/84	0.01345622190295499287504554786210064776241779327392578125	ARG2;SLC6A8;ODC1;PSME4;OAZ2
Class I MHC mediated antigen processing & presentation_Homo sapiens_R-HSA-983169	11/305	0.01423274467975837141719974709985763183794915676116943359375	HERC5;RNF123;ERAP2;RNF14;SIAH2;PSME4;RNF182;CD36;UBE3B;HERC6;SKP1
Uptake and function of anthrax toxins_Homo sapiens_R-HSA-5210891	2017-11-02	0.01392271009237946478853675813525114790536463260650634765625	MAP2K3;FURIN
Cytokine Signaling in Immune system_Homo sapiens_R-HSA-1280215	18/620	0.0173528099713668067238803160989846219308674335479736328125	MAP3K3;RSAD2;SYK;IFI6;PIK3CD;ISG15;SAMHD1;HERC5;HCK;IFI27;PSME4;TAB3;IL12RB1;EIF4E2;SQSTM1;IL6R;MARK3;SKP1
Vesicle-mediated transport_Homo sapiens_R-HSA-5653656	15/492	0.01936830837291024509649872697991668246686458587646484375	NAPA;SERPINA1;TFRC;ARL1;COG1;HBB;GCC2;ANK1;BLOC1S6;DNAJC6;CPD;YIPF6;KIF21B;CD36;RAB6A
Toll Like Receptor 4 (TLR4) Cascade_Homo sapiens_R-HSA-166016	6/122	0.01689884377872762077910095968036330305039882659912109375	MAP2K3;MAPKAPK3;TAB3;CD36;TANK;SKP1
MAP kinase activation in TLR cascade_Homo sapiens_R-HSA-450294	4/60	0.018079618980731952671003881505384924821555614471435546875	MAP2K3;MAPKAPK3;TAB3;SKP1
MyD88:Mal cascade initiated on plasma membrane_Homo sapiens_R-HSA-166058	5/92	0.01925902167408903575829270948815974406898021697998046875	MAP2K3;MAPKAPK3;TAB3;CD36;SKP1
Fcgamma receptor (FCGR) dependent phagocytosis_Homo sapiens_R-HSA-2029480	6/120	0.015695227124925194284177365489085786975920200347900390625	CYFIP2;FGR;HCK;SYK;WIPF1;ARPC5
Toll Like Receptor TLR6:TLR2 Cascade_Homo sapiens_R-HSA-168188	5/92	0.01925902167408903575829270948815974406898021697998046875	MAP2K3;MAPKAPK3;TAB3;CD36;SKP1
Toll Like Receptor TLR1:TLR2 Cascade_Homo sapiens_R-HSA-168179	5/92	0.01925902167408903575829270948815974406898021697998046875	MAP2K3;MAPKAPK3;TAB3;CD36;SKP1
Toll Like Receptor 2 (TLR2) Cascade_Homo sapiens_R-HSA-181438	5/92	0.01925902167408903575829270948815974406898021697998046875	MAP2K3;MAPKAPK3;TAB3;CD36;SKP1
Reversible hydration of carbon dioxide_Homo sapiens_R-HSA-1475029	2017-12-02	0.0165240852957402040157575129342149011790752410888671875	CA1;CA2
Trafficking and processing of endosomal TLR_Homo sapiens_R-HSA-1679131	2/13	0.019314670352694733590492859320875140838325023651123046875	CNPY3;CTSB
RHO GTPases Activate WASPs and WAVEs_Homo sapiens_R-HSA-5663213	3/36	0.0221167750563255292861608580778920440934598445892333984375	CYFIP2;WIPF1;ARPC5
TRIF-mediated TLR3/TLR4 signaling_Homo sapiens_R-HSA-937061	5/97	0.0236104756649226123210727479317938559688627719879150390625	MAP2K3;MAPKAPK3;TAB3;TANK;SKP1
Toll Like Receptor 3 (TLR3) Cascade_Homo sapiens_R-HSA-168164	5/97	0.0236104756649226123210727479317938559688627719879150390625	MAP2K3;MAPKAPK3;TAB3;TANK;SKP1
MyD88-independent TLR3/TLR4 cascade_Homo sapiens_R-HSA-166166	5/97	0.0236104756649226123210727479317938559688627719879150390625	MAP2K3;MAPKAPK3;TAB3;TANK;SKP1
Membrane Trafficking_Homo sapiens_R-HSA-199991	13/420	0.025437373086863897253540045539921266026794910430908203125	NAPA;SERPINA1;TFRC;ARL1;COG1;GCC2;ANK1;BLOC1S6;DNAJC6;CPD;YIPF6;KIF21B;RAB6A
Amyloid fiber formation_Homo sapiens_R-HSA-977225	4/68	0.0272387539318015674261186376270416076295077800750732421875	SIAH2;FURIN;LYZ;SNCA
Antigen processing: Ubiquitination & Proteasome degradation_Homo sapiens_R-HSA-983168	9/260	0.03169403899036339622430347162662656046450138092041015625	HERC5;RNF123;RNF14;SIAH2;PSME4;RNF182;UBE3B;HERC6;SKP1
Asparagine N-linked glycosylation_Homo sapiens_R-HSA-446203	9/259	0.0310339025802147949750775524080381728708744049072265625	NAPA;DPM2;CMAS;SERPINA1;RPN2;COG1;DERL2;NPL;ANK1
TRAF6 Mediated Induction of proinflammatory cytokines_Homo sapiens_R-HSA-168180	4/72	0.03268915408400531463772864526617922820150852203369140625	MAP2K3;MAPKAPK3;TAB3;SKP1
Platelet degranulation_Homo sapiens_R-HSA-114608	5/105	0.03180674104768728416292589145086822099983692169189453125	CYB5R1;SERPINA1;PECAM1;ACTN4;CD36
Platelet sensitization by LDL_Homo sapiens_R-HSA-432142	2/17	0.03223122188073812566244669142179191112518310546875	FGR;PECAM1
TP53 Regulates Transcription of Genes Involved in G2 Cell Cycle Arrest_Homo sapiens_R-HSA-6804114	2/18	0.03586598366939215687398956333709065802395343780517578125	TFDP1;TFDP2
Pre-NOTCH Processing in Golgi_Homo sapiens_R-HSA-1912420	2/18	0.03586598366939215687398956333709065802395343780517578125	FURIN;RAB6A
Response to elevated platelet cytosolic Ca2+_Homo sapiens_R-HSA-76005	5/110	0.037730930087286611296359950529222260229289531707763671875	CYB5R1;SERPINA1;PECAM1;ACTN4;CD36
Transcriptional activity of SMAD2/SMAD3:SMAD4 heterotrimer_Homo sapiens_R-HSA-2173793	3/44	0.037227222243602635376458209748307126574218273162841796875	PPM1A;TFDP1;TFDP2
NOTCH1 Intracellular Domain Regulates Transcription_Homo sapiens_R-HSA-2122947	3/47	0.043956299923054546752165805401091347448527812957763671875	HDAC4;MAML2;SKP1
Synthesis, secretion, and inactivation of Glucagon-like Peptide-1 (GLP-1)_Homo sapiens_R-HSA-381771	2/20	0.043578525105032107911373628894580178894102573394775390625	DPP4;TCF7L2
Interferon Signaling_Homo sapiens_R-HSA-913531	7/196	0.04749386436709013281642910442315042018890380859375	HERC5;RSAD2;IFI27;IFI6;ISG15;EIF4E2;SAMHD1
Toll Like Receptor 5 (TLR5) Cascade_Homo sapiens_R-HSA-168176	4/82	0.048915046498100543670428663745042285881936550140380859375	MAP2K3;MAPKAPK3;TAB3;SKP1
MyD88 cascade initiated on plasma membrane_Homo sapiens_R-HSA-975871	4/82	0.048915046498100543670428663745042285881936550140380859375	MAP2K3;MAPKAPK3;TAB3;SKP1
Toll Like Receptor 10 (TLR10) Cascade_Homo sapiens_R-HSA-168142	4/82	0.048915046498100543670428663745042285881936550140380859375	MAP2K3;MAPKAPK3;TAB3;SKP1
FCGR activation_Homo sapiens_R-HSA-2029481	3/49	0.048755253730790759636448683522758074104785919189453125	FGR;HCK;SYK
TP53 Regulates Transcription of Cell Cycle Genes_Homo sapiens_R-HSA-6791312	3/48	0.046324849664924887260308850045475992374122142791748046875	TFDP1;TFDP2;CNOT3

## Sheet: rSNP DEGs-Biological Process
Differentially Expressed Gene set (carrying rSNPs) enrichment analysis of biological processes using EnrichR. The different table columns are detailed, Term: Gene ontology term that are enriched, Overlap: number of DEGs associated to the GO term within our dataset/total number of genes associated to the enriched GO term within the human genome, P-value: is the significance value (cut off <0,05) a…
Term	Overlap	P-value	Genes
B cell proliferation	3/43	5.28779e-05	HDAC4;PTPRC;PIK3CD
hematopoietic progenitor cell differentiation	3/47	6.91549e-05	FLCN;PTPRC;TAL1
response to interleukin-1	3/48	7.36796e-05	HDAC4;MAPKAPK3;IL6R
helper T cell chemotaxis	2/9	0.000100234	PIK3CD;PIK3CG
T cell differentiation	3/55	0.000110854	PTPRC;PIK3CD;PIK3CG
positive regulation of protein binding	3/55	0.000110854	HDAC4;TCF7L2;STK4
negative regulation of tyrosine phosphorylation of STAT protein	3/59	0.000136728	DMTN;CISH;ADIPOR1
B cell activation	2/15	0.000290483	HDAC4;PIK3CD
establishment of B cell polarity	2/15	0.000290483	HDAC4;PIK3CD
B cell activation involved in immune response	2/17	0.000375444	HDAC4;PIK3CD
extrathymic T cell differentiation	2/20	0.000522843	PTPRC;PIK3CD
T cell lineage commitment	2/20	0.000522843	PTPRC;PIK3CD
cytotoxic T cell differentiation	2/21	0.000577264	PTPRC;PIK3CD
regulatory T cell differentiation	2/21	0.000577264	PTPRC;PIK3CD
negative regulation of protein tyrosine kinase activity	3/97	0.000593371	PTPRC;DMTN;CISH
adiponectin-activated signaling pathway	3/98	0.0006114	CISH;ADIPOR1;IL6R
alpha-beta T cell differentiation	2/23	0.000693985	PTPRC;PIK3CD
pro-T cell differentiation	2/23	0.000693985	PTPRC;PIK3CD
gamma-delta T cell differentiation	2/24	0.000756269	PTPRC;PIK3CD
mast cell degranulation	2/25	0.000821156	PIK3CD;PIK3CG
B cell receptor apoptotic signaling pathway	3/110	0.00085558	PTPRC;PIK3CD;IL6R
fibroblast growth factor receptor signaling pathway involved in hemopoiesis	3/112	0.000901457	FGF17;FLCN;TAL1
phosphatidylinositol 3-kinase signaling	3/114	0.00094887	FGF17;PIK3CD;PIK3CG
natural killer cell chemotaxis	2/28	0.00103136	PIK3CD;PIK3CG
erythrocyte development	2/29	0.00110657	DMTN;TAL1
response to interleukin-11	2/30	0.00118435	MAPKAPK3;IL6R
response to interleukin-21	2/30	0.00118435	MAPKAPK3;IL6R
response to interleukin-32	2/30	0.00118435	MAPKAPK3;IL6R
response to erythropoietin	2/30	0.00118435	MAPKAPK3;IL6R
response to chemokine	2/30	0.00118435	MAPKAPK3;IL6R
response to macrophage colony-stimulating factor	2/30	0.00118435	MAPKAPK3;IL6R
response to interleukin-18	2/30	0.00118435	MAPKAPK3;IL6R
response to granulocyte macrophage colony-stimulating factor	2/30	0.00118435	MAPKAPK3;IL6R
response to granulocyte colony-stimulating factor	2/30	0.00118435	MAPKAPK3;IL6R
response to stem cell factor	2/30	0.00118435	MAPKAPK3;IL6R
response to interleukin-17	2/30	0.00118435	MAPKAPK3;IL6R
response to cytokine	2/30	0.00118435	MAPKAPK3;IL6R
response to interleukin-7	2/30	0.00118435	MAPKAPK3;IL6R
response to interleukin-3	2/30	0.00118435	MAPKAPK3;IL6R
response to interleukin-13	2/30	0.00118435	MAPKAPK3;IL6R
response to leukemia inhibitory factor	2/30	0.00118435	MAPKAPK3;IL6R
response to interleukin-8	2/30	0.00118435	MAPKAPK3;IL6R
deoxyribose 5-phosphate phosphorylation	2/30	0.00118435	PIK3CD;PIK3CG
glucose 1-phosphate phosphorylation	2/30	0.00118435	PIK3CD;PIK3CG
organic acid phosphorylation	2/30	0.00118435	PIK3CD;PIK3CG
T cell differentiation in thymus	2/30	0.00118435	PTPRC;PIK3CD
response to interleukin-9	2/31	0.00126469	MAPKAPK3;IL6R
response to type III interferon	2/31	0.00126469	MAPKAPK3;IL6R
response to interleukin-15	2/31	0.00126469	MAPKAPK3;IL6R
response to interleukin-2	2/31	0.00126469	MAPKAPK3;IL6R
response to interleukin-4	2/31	0.00126469	MAPKAPK3;IL6R
response to interleukin-12	2/31	0.00126469	MAPKAPK3;IL6R
response to interleukin-6	2/32	0.00134756	MAPKAPK3;IL6R
hemopoiesis	2/35	0.00161138	FLCN;TAL1
response to type I interferon	2/35	0.00161138	MAPKAPK3;IL6R
carbohydrate phosphorylation	2/35	0.00161138	PIK3CD;PIK3CG
nucleotide phosphorylation	2/35	0.00161138	PIK3CD;PIK3CG
leukocyte differentiation	2/36	0.00170435	FLCN;TAL1
T cell activation	2/36	0.00170435	PIK3CD;PIK3CG
alpha-beta T cell activation	2/37	0.00179983	PIK3CD;PIK3CG
memory T cell activation	2/37	0.00179983	PIK3CD;PIK3CG
response to interferon-beta	2/38	0.0018978	MAPKAPK3;IL6R
lipid phosphorylation	2/38	0.0018978	PIK3CD;PIK3CG
T cell chemotaxis	2/38	0.0018978	PIK3CD;PIK3CG
establishment of T cell polarity	2/39	0.00199826	PIK3CD;PIK3CG
regulation of phosphorylation of RNA polymerase II C-terminal domain	4/322	0.00208941	FLCN;NFE2;TCF7L2;TAL1
response to interferon-alpha	2/40	0.00210119	MAPKAPK3;IL6R
definitive hemopoiesis	2/40	0.00210119	FLCN;TAL1
positive regulation of actin binding	2/40	0.00210119	TCF7L2;STK4
positive regulation of Ras GTPase binding	2/40	0.00210119	TCF7L2;STK4
positive regulation of apolipoprotein binding	2/40	0.00210119	TCF7L2;STK4
positive regulation of collagen binding	2/40	0.00210119	TCF7L2;STK4
positive regulation of C-C chemokine binding	2/40	0.00210119	TCF7L2;STK4
gamma-delta T cell activation	2/40	0.00210119	PIK3CD;PIK3CG
positive regulation of heparan sulfate proteoglycan binding	2/41	0.0022066	TCF7L2;STK4
T cell proliferation	2/41	0.0022066	PIK3CD;PIK3CG
T cell differentiation involved in immune response	2/41	0.0022066	PTPRC;PIK3CD
positive regulation of receptor binding	2/42	0.00231447	TCF7L2;STK4
positive regulation of microtubule binding	2/42	0.00231447	TCF7L2;STK4
negative regulation of JAK-STAT cascade	2/43	0.00242479	CISH;ADIPOR1
myeloid cell differentiation	2/45	0.00265276	FLCN;TAL1
negative regulation of STAT protein import into nucleus	2/45	0.00265276	CISH;ADIPOR1
phosphorylation	2/46	0.00277039	PIK3CD;PIK3CG
response to interferon-gamma	2/47	0.00289045	MAPKAPK3;IL6R
positive regulation of peptidyl-tyrosine phosphorylation	3/169	0.00292606	FLCN;STK4;IL6R
response to tumor necrosis factor	2/48	0.00301292	MAPKAPK3;IL6R
photosynthetic phosphorylation	2/48	0.00301292	PIK3CD;PIK3CG
embryonic hemopoiesis	2/49	0.00313779	FLCN;TAL1
phosphorylation of RNA polymerase II C-terminal domain	5/596	0.00314422	NFE2;TCF7L2;TAL1;PIK3CD;STK4
positive regulation of protein kinase activity	3/176	0.00328063	FLCN;PTPRC;STK4
positive regulation of protein homodimerization activity	2/51	0.00339472	TCF7L2;STK4
negative regulation of protein kinase activity by protein phosphorylation	4/374	0.0035827	PTPRC;CISH;PIK3CD;STK4
cellular response to cytokine stimulus	2/54	0.00379795	MAPKAPK3;IL6R
negative regulation of sequence-specific DNA binding transcription factor activity	2/54	0.00379795	HDAC4;TCF7L2
neutrophil chemotaxis	2/55	0.00393709	PIK3CD;PIK3CG
dephosphorylation of RNA polymerase II C-terminal domain	4/387	0.00404627	NFE2;TCF7L2;PTPRC;TAL1
positive regulation of cell adhesion mediated by integrin	2/56	0.00407857	FLCN;PIK3CG
T cell activation involved in immune response	2/56	0.00407857	PIK3CD;PIK3CG
negative regulation of CREB transcription factor activity	2/57	0.0042224	HDAC4;TCF7L2
oxidative phosphorylation	2/58	0.00436856	PIK3CD;PIK3CG
regulation of actin phosphorylation	2/58	0.00436856	FLCN;DMTN
glucose homeostasis	2/59	0.00451705	TCF7L2;ADIPOR1
positive regulation of cytokinesis	2/61	0.00482096	FLCN;TAL1
B cell differentiation	2/61	0.00482096	HDAC4;PIK3CD
positive regulation of transcription	DNA-templated	0.00498008	20.8864
inflammatory response to wounding	3/211	0.00544452	HDAC4;PIK3CD;PIK3CG
inflammatory response	3/211	0.00544452	HDAC4;PIK3CD;PIK3CG
chronic inflammatory response	3/211	0.00544452	HDAC4;PIK3CD;PIK3CG
canonical Wnt signaling pathway involved in positive regulation of wound healing	2/65	0.00545636	TCF7L2;DMTN
acute inflammatory response	3/212	0.0055163	HDAC4;PIK3CD;PIK3CG
negative regulation of androgen receptor activity	2/66	0.0056209	HDAC4;TCF7L2
positive regulation of protein kinase B signaling	2/67	0.00578771	TCF7L2;PIK3CG
negative regulation of thyroid hormone receptor activity	2/69	0.00612809	HDAC4;TCF7L2
cellular glucose homeostasis	2/70	0.00630164	TCF7L2;ADIPOR1
phosphatidylinositol 5-phosphate biosynthetic process	2/75	0.00720274	PIK3CD;PIK3CG
phosphatidylinositol-3-phosphate biosynthetic process	2/75	0.00720274	PIK3CD;PIK3CG
positive regulation of DNA repair by positive regulation of transcription from RNA polymerase II promoter	5/739	0.00777375	HDAC4;FLCN;TCF7L2;TAL1;H2AFX
negative regulation of protein histidine kinase activity	2/79	0.00796316	PTPRC;CISH
negative regulation of tau-protein kinase activity	2/80	0.0081587	PTPRC;CISH
positive regulation of transcription from RNA polymerase II promoter involved in defense response to Gram-negative bacterium	5/756	0.00853495	HDAC4;FLCN;TCF7L2;TAL1;IL6R
regulation of phosphatidylinositol 3-kinase signaling	2/82	0.00855624	FGF17;PIK3CD
negative regulation of cyclin-dependent protein kinase activity	2/82	0.00855624	PTPRC;CISH
B cell receptor signaling pathway	2/83	0.00875822	PTPRC;PIK3CD
negative regulation of protein kinase activity by regulation of protein phosphorylation	2/85	0.00916859	PTPRC;CISH
negative regulation of protein serine/threonine kinase activity	2/87	0.00958744	PTPRC;CISH
phosphatidylinositol biosynthetic process	2/88	0.00980002	PIK3CD;PIK3CG
positive regulation of hepatic stellate cell migration	1/6	0.010158	DMTN
immature T cell proliferation	1/6	0.010158	PIK3CG
negative regulation of protein targeting to vacuolar membrane	1/6	0.010158	DMTN
regulation of vascular smooth muscle cell proliferation	1/6	0.010158	TCF7L2
positive regulation of mesenchymal stem cell proliferation	1/6	0.010158	PTPRC
negative regulation of interleukin-2-mediated signaling pathway	1/6	0.010158	PTPRC
negative regulation of prolactin signaling pathway	1/6	0.010158	PTPRC
negative regulation of protein localization to Cajal body	1/6	0.010158	FLCN
regulation of retinoic acid biosynthetic process	1/6	0.010158	TCF7L2
B cell chemotaxis across high endothelial venule	1/6	0.010158	PIK3CD
multi-organism macropinocytosis	1/6	0.010158	MAPKAPK3
inactivation of MAPKK activity	2/90	0.0102315	PTPRC;CISH
microtubule cytoskeleton attachment to nuclear envelope	2/90	0.0102315	DMTN;ANK1
cytoskeleton organization	2/90	0.0102315	DMTN;ANK1
negative regulation of phosphatidylinositol 3-kinase signaling	2/91	0.0104503	FGF17;PIK3CD
septin cytoskeleton organization	2/91	0.0104503	DMTN;ANK1
cortical cytoskeleton organization	2/92	0.0106713	DMTN;ANK1
negative regulation of epithelial cell migration	2/95	0.0113465	FLCN;ADIPOR1
interleukin-32-mediated signaling pathway	2/95	0.0113465	CISH;IL6R
interleukin-33-mediated signaling pathway	2/95	0.0113465	CISH;IL6R
interleukin-27-mediated signaling pathway	2/95	0.0113465	CISH;IL6R
macrophage migration inhibitory factor signaling pathway	2/95	0.0113465	CISH;IL6R
interleukin-11-mediated signaling pathway	2/95	0.0113465	CISH;IL6R
interleukin-9-mediated signaling pathway	2/95	0.0113465	CISH;IL6R
interleukin-17A-mediated signaling pathway	2/95	0.0113465	CISH;IL6R
interleukin-21-mediated signaling pathway	2/95	0.0113465	CISH;IL6R
type III interferon signaling pathway	2/95	0.0113465	CISH;IL6R
granulocyte-macrophage colony-stimulating factor signaling pathway	2/95	0.0113465	CISH;IL6R
interleukin-23-mediated signaling pathway	2/95	0.0113465	CISH;IL6R
interleukin-3-mediated signaling pathway	2/95	0.0113465	CISH;IL6R
interleukin-5-mediated signaling pathway	2/95	0.0113465	CISH;IL6R
interleukin-35-mediated signaling pathway	2/95	0.0113465	CISH;IL6R
interleukin-17-mediated signaling pathway	2/95	0.0113465	CISH;IL6R
interleukin-34-mediated signaling pathway	2/95	0.0113465	CISH;IL6R
interleukin-7-mediated signaling pathway	2/95	0.0113465	CISH;IL6R
interleukin-8-mediated signaling pathway	2/96	0.0115756	CISH;IL6R
interleukin-2-mediated signaling pathway	2/96	0.0115756	CISH;IL6R
interleukin-12-mediated signaling pathway	2/96	0.0115756	CISH;IL6R
canonical Wnt signaling pathway involved in positive regulation of apoptotic process	3/279	0.0116796	FLCN;TCF7L2;STK4
prolactin signaling pathway	2/97	0.0118068	CISH;IL6R
oncostatin-M-mediated signaling pathway	2/97	0.0118068	CISH;IL6R
ciliary neurotrophic factor-mediated signaling pathway	2/97	0.0118068	CISH;IL6R
granulocyte colony-stimulating factor signaling pathway	2/97	0.0118068	CISH;IL6R
cytoskeletal anchoring at nuclear membrane	2/97	0.0118068	DMTN;ANK1
negative regulation of protein targeting to membrane	1/7	0.0118412	DMTN
alpha-beta T cell proliferation	1/7	0.0118412	PIK3CG
negative regulation of mitochondrial fusion	1/7	0.0118412	FLCN
negative regulation of cardiac myofibril assembly	1/7	0.0118412	SOX6
memory T cell proliferation	1/7	0.0118412	PIK3CG
activated T cell proliferation	1/7	0.0118412	PIK3CG
negative regulation of macrophage colony-stimulating factor signaling pathway	1/7	0.0118412	PTPRC
pancreas development	1/7	0.0118412	TCF7L2
negative regulation of protein localization to nucleolus	1/7	0.0118412	FLCN
positive regulation of mitochondrial fusion	1/7	0.0118412	PLD6
pancreas morphogenesis	1/7	0.0118412	TCF7L2
negative regulation of mitochondrial fission	1/7	0.0118412	FLCN
hemostasis	1/7	0.0118412	NFE2
interleukin-13-mediated signaling pathway	2/98	0.0120401	CISH;IL6R
macrophage colony-stimulating factor signaling pathway	2/98	0.0120401	CISH;IL6R
interleukin-18-mediated signaling pathway	2/98	0.0120401	CISH;IL6R
erythropoietin-mediated signaling pathway	2/98	0.0120401	CISH;IL6R
interleukin-15-mediated signaling pathway	2/98	0.0120401	CISH;IL6R
phosphatidylinositol-mediated signaling	2/99	0.0122753	FGF17;PIK3CD
cytoskeletal anchoring at plasma membrane	2/99	0.0122753	DMTN;ANK1
peptidyl-tyrosine dephosphorylation involved in inactivation of protein kinase activity	2/100	0.0125126	PTPRC;CISH
leptin-mediated signaling pathway	2/101	0.0127519	CISH;IL6R
interleukin-4-mediated signaling pathway	2/104	0.0134818	CISH;IL6R
positive regulation of cell budding	1/8	0.0135217	TAL1
positive regulation of somatic stem cell division	1/8	0.0135217	TAL1
regulation of fatty acid biosynthetic process by regulation of transcription from RNA polymerase II promoter	1/8	0.0135217	ADIPOR1
regulation of jasmonic acid biosynthetic process	1/8	0.0135217	ADIPOR1
negative regulation of cardiac muscle cell differentiation	1/8	0.0135217	SOX6
regulation of methyl-branched fatty acid biosynthetic process	1/8	0.0135217	ADIPOR1
positive regulation of cell separation after cytokinesis	1/8	0.0135217	TAL1
positive regulation of mesenchymal stem cell differentiation	1/8	0.0135217	SOX6
positive regulation by virus of host cell division	1/8	0.0135217	TAL1
histone H4-K12 deacetylation	1/8	0.0135217	HDAC4
histone H4-K16 deacetylation	1/8	0.0135217	HDAC4
regulation of butyryl-CoA biosynthetic process from acetyl-CoA	1/8	0.0135217	ADIPOR1
regulation of unsaturated fatty acid biosynthetic process	1/8	0.0135217	ADIPOR1
megakaryocyte development	1/8	0.0135217	TAL1
cardiac muscle hypertrophy in response to stress	1/8	0.0135217	HDAC4
extracellular exosome macropinocytosis	1/8	0.0135217	MAPKAPK3
negative regulation of protein localization to nucleus	1/8	0.0135217	FLCN
interleukin-6-mediated signaling pathway	2/105	0.013729	CISH;IL6R
fibroblast growth factor receptor apoptotic signaling pathway	2/106	0.0139783	FGF17;IL6R
GPI anchor biosynthetic process	2/106	0.0139783	PIK3CD;PIK3CG
regulation of pri-miRNA transcription from RNA polymerase II promoter	3/301	0.0143113	NFE2;TCF7L2;TAL1
regulation of termination of RNA polymerase II transcription	3/301	0.0143113	NFE2;TCF7L2;TAL1
regulation of transcription from RNA polymerase II promoter in response to methionine	3/301	0.0143113	NFE2;TCF7L2;TAL1
regulation of transcription from RNA polymerase II promoter during mitotic cell cycle	3/301	0.0143113	NFE2;TCF7L2;TAL1
regulation of telomeric RNA transcription from RNA pol II promoter	3/301	0.0143113	NFE2;TCF7L2;TAL1
regulation of transcription involved in anterior neural plate formation	3/301	0.0143113	NFE2;TCF7L2;TAL1
regulation of transcription from RNA polymerase II promoter involved in mammary gland formation	3/301	0.0143113	NFE2;TCF7L2;TAL1
carbon catabolite regulation of transcription from RNA polymerase II promoter	3/301	0.0143113	NFE2;TCF7L2;TAL1
regulation of iron ion transport by regulation of transcription from RNA polymerase II promoter	3/301	0.0143113	NFE2;TCF7L2;TAL1
regulation of phenotypic switching by regulation of transcription from RNA polymerase II promoter	3/301	0.0143113	NFE2;TCF7L2;TAL1
regulation of pyrimidine nucleotide biosynthetic process by positive regulation of transcription from RNA polymerase II promoter	3/301	0.0143113	NFE2;TCF7L2;TAL1
regulation of oligopeptide transport by regulation of transcription from RNA polymerase II promoter	3/301	0.0143113	NFE2;TCF7L2;TAL1
positive regulation of mating type switching by regulation of transcription from RNA polymerase II promoter	3/301	0.0143113	NFE2;TCF7L2;TAL1
regulation of transcription from RNA polymerase II promoter involved in lung bud formation	3/301	0.0143113	NFE2;TCF7L2;TAL1
regulation of transcription from RNA polymerase II promoter involved in spinal cord anterior-posterior patterning	3/301	0.0143113	NFE2;TCF7L2;TAL1
negative regulation of leucine import by regulation of transcription from RNA polymerase II promoter	3/301	0.0143113	NFE2;TCF7L2;TAL1
regulation of nodal signaling pathway involved in determination of left/right asymmetry	3/301	0.0143113	NFE2;TCF7L2;TAL1
regulation of transcription involved in posterior neural plate formation	3/301	0.0143113	NFE2;TCF7L2;TAL1
regulation of thiamine biosynthetic process by regulation of transcription from RNA polymerase II promoter	3/301	0.0143113	NFE2;TCF7L2;TAL1
regulation of conjugation with cellular fusion by regulation of transcription from RNA polymerase II promoter	3/301	0.0143113	NFE2;TCF7L2;TAL1
regulation of mating-type specific transcription from RNA polymerase II promoter	3/301	0.0143113	NFE2;TCF7L2;TAL1
regulation of transcription from RNA polymerase II promoter by pheromones	3/301	0.0143113	NFE2;TCF7L2;TAL1
positive regulation of phenotypic switching by regulation of transcription from RNA polymerase II promoter	3/301	0.0143113	NFE2;TCF7L2;TAL1
nitrogen catabolite regulation of transcription from RNA polymerase II promoter	3/301	0.0143113	NFE2;TCF7L2;TAL1
regulation of transcription from RNA polymerase II promoter involved in somitogenesis	3/301	0.0143113	NFE2;TCF7L2;TAL1
regulation of snRNA transcription from RNA polymerase II promoter	3/301	0.0143113	NFE2;TCF7L2;TAL1
regulation of ergosterol biosynthetic process by regulation of transcription from RNA polymerase II promoter	3/301	0.0143113	NFE2;TCF7L2;TAL1
regulation of fungal-type cell wall biogenesis by regulation of transcription from RNA polymerase II promoter	3/301	0.0143113	NFE2;TCF7L2;TAL1
regulation of thyroid hormone receptor activity	3/301	0.0143113	NFE2;TCF7L2;TAL1
regulation of ribosomal protein gene transcription from RNA polymerase II promoter	3/301	0.0143113	NFE2;TCF7L2;TAL1
regulation of carbohydrate metabolic process by regulation of transcription from RNA polymerase II promoter	3/302	0.0144383	NFE2;TCF7L2;TAL1
regulation of replicative cell aging by regulation of transcription from RNA polymerase II promoter in response to caloric restriction	3/303	0.0145659	NFE2;TCF7L2;TAL1
regulation of lipid transport by regulation of transcription from RNA polymerase II promoter	3/303	0.0145659	NFE2;TCF7L2;TAL1
regulation of cellular response to oxidative stress by regulation of transcription from RNA polymerase II promoter	3/303	0.0145659	NFE2;TCF7L2;TAL1
regulation of transcription initiation from RNA polymerase II promoter	3/303	0.0145659	NFE2;TCF7L2;TAL1
regulation of cellular ketone metabolic process by regulation of transcription from RNA polymerase II promoter	3/303	0.0145659	NFE2;TCF7L2;TAL1
regulation of glucose import by regulation of transcription from RNA polymerase II promoter	3/304	0.0146942	NFE2;TCF7L2;TAL1
positive regulation of protein tyrosine kinase activity	2/109	0.0147378	PTPRC;IL6R
cytokine-mediated signaling pathway	2/109	0.0147378	CISH;IL6R
regulation of cAMP-mediated signaling by regulation of transcription from RNA polymerase II promoter	3/305	0.0148232	NFE2;TCF7L2;TAL1
regulation of transcription from RNA polymerase II promoter by histone modification	3/306	0.0149528	NFE2;TCF7L2;TAL1
regulation of transcription involved in cell fate commitment	3/306	0.0149528	NFE2;TCF7L2;TAL1
regulation of transcription from RNA polymerase II promoter in response to iron	3/306	0.0149528	NFE2;TCF7L2;TAL1
positive regulation of asymmetric cell division	1/9	0.0151994	TAL1
positive regulation of B cell receptor signaling pathway	1/9	0.0151994	PTPRC
regulation of butyryl-CoA catabolic process to butyrate	1/9	0.0151994	ADIPOR1
macropinocytosis	1/9	0.0151994	MAPKAPK3
response to ozone	1/9	0.0151994	CAT
positive regulation of blood coagulation in other organism	1/9	0.0151994	DMTN
positive regulation of protein sumoylation	1/9	0.0151994	HDAC4
negative regulation of chemokine-mediated signaling pathway	1/9	0.0151994	PTPRC
negative regulation of interleukin-1-mediated signaling pathway	1/9	0.0151994	PTPRC
response to singlet oxygen	1/9	0.0151994	CAT
response to hypochlorite	1/9	0.0151994	CAT
response to reactive oxygen species	1/9	0.0151994	CAT
regulation of transcription from RNA polymerase II promoter in response to stress	3/308	0.0152139	NFE2;TCF7L2;TAL1
regulation of transcription from RNA polymerase II promoter in response to copper ion	3/309	0.0153454	NFE2;TCF7L2;TAL1
regulation of androgen receptor activity	3/309	0.0153454	NFE2;TCF7L2;TAL1
regulation of BMP signaling pathway	3/309	0.0153454	NFE2;TCF7L2;TAL1
regulation of transcription elongation from RNA polymerase II promoter	3/311	0.0156104	NFE2;TCF7L2;TAL1
regulation of transcription involved in anterior/posterior axis specification	3/311	0.0156104	NFE2;TCF7L2;TAL1
negative regulation of cell growth involved in cardiac muscle cell development	2/113	0.0157777	FLCN;SOX6
induction by virus of host protein phosphorylation	2/113	0.0157777	FLCN;STK4
positive regulation of inhibitory G-protein coupled receptor phosphorylation	2/113	0.0157777	FLCN;STK4
positive regulation of activation of Janus kinase activity	2/114	0.0160425	PTPRC;IL6R
negative regulation of NF-kappaB transcription factor activity	2/115	0.0163093	HDAC4;TCF7L2
regulation of SREBP signaling pathway	3/318	0.0165583	NFE2;TCF7L2;TAL1
positive regulation of antigen receptor-mediated signaling pathway	1/10	0.0168743	PTPRC
gamma-delta T cell proliferation	1/10	0.0168743	PIK3CG
myoblast fate commitment	1/10	0.0168743	TCF7L2
regulation of cell adhesion mediated by integrin	1/10	0.0168743	PIK3CG
fatty acid omega-oxidation	1/10	0.0168743	ADIPOR1
exocrine pancreas development	1/10	0.0168743	TCF7L2
positive regulation of hematopoietic stem cell proliferation	1/10	0.0168743	PTPRC
negative regulation of cell adhesion involved in single-species biofilm formation	1/10	0.0168743	DMTN
regulation of filopodium assembly	1/10	0.0168743	DMTN
negative regulation of activation of Janus kinase activity	1/10	0.0168743	DMTN
positive regulation of SUMO transferase activity	1/10	0.0168743	HDAC4
regulation of lamellipodium assembly	1/10	0.0168743	DMTN
age-dependent response to reactive oxygen species	1/10	0.0168743	CAT
hemocyte migration	1/10	0.0168743	TAL1
regulation of transcription from RNA polymerase II promoter involved in determination of left/right symmetry	3/324	0.0173963	NFE2;TCF7L2;TAL1
positive regulation of histone phosphorylation	2/120	0.0176713	FLCN;STK4
positive regulation of phosphorylation of RNA polymerase II C-terminal domain	2/122	0.0182293	FLCN;STK4
regulation of UDP-glucose catabolic process	1/11	0.0185465	ADIPOR1
tubulin deacetylation	1/11	0.0185465	HDAC4
negative regulation of atrial cardiac muscle cell action potential	1/11	0.0185465	PIK3CG
regulation of glucose metabolic process	1/11	0.0185465	ADIPOR1
protein deacetylation	1/11	0.0185465	HDAC4
regulation of glucokinase activity	1/11	0.0185465	ADIPOR1
negative regulation of histone acetylation	1/11	0.0185465	FLCN
regulation of C-C chemokine binding	1/11	0.0185465	HDAC4
positive regulation of cartilage development	1/11	0.0185465	SOX6
negative regulation of skeletal muscle fiber differentiation	1/11	0.0185465	HDAC4
regulation of Ras GTPase binding	1/11	0.0185465	HDAC4
positive regulation of platelet aggregation	1/11	0.0185465	DMTN
regulation of protein binding	1/11	0.0185465	HDAC4
positive regulation of cartilage condensation	1/11	0.0185465	SOX6
regulation of heparan sulfate proteoglycan binding	1/11	0.0185465	HDAC4
Hsp90 deacetylation	1/11	0.0185465	HDAC4
regulation of collagen binding	1/11	0.0185465	HDAC4
regulation of actin binding	1/11	0.0185465	HDAC4
negative regulation of cytotoxic T cell degranulation	1/11	0.0185465	PTPRC
primitive hemopoiesis	1/11	0.0185465	TAL1
regulation of apolipoprotein binding	1/11	0.0185465	HDAC4
regulation of receptor binding	1/11	0.0185465	HDAC4
positive regulation of T cell receptor signaling pathway	1/11	0.0185465	PTPRC
positive regulation of chondrocyte development	1/11	0.0185465	SOX6
positive regulation of stem cell proliferation	3/334	0.0188452	HDAC4;PTPRC;IL6R
positive regulation of growth plate cartilage chondrocyte proliferation	3/337	0.0192926	HDAC4;SOX6;IL6R
positive regulation of phosphatidylinositol 3-kinase signaling	2/126	0.0193675	FGF17;PIK3CD
regulation of transcription from RNA polymerase II promoter by calcium-mediated signaling	3/338	0.0194431	NFE2;TCF7L2;TAL1
regulation of transcription from RNA polymerase II promoter involved in kidney development	3/340	0.019746	NFE2;TCF7L2;TAL1
positive regulation of protein autophosphorylation	2/128	0.0199476	FLCN;STK4
protein phosphorylation involved in double-strand break repair via nonhomologous end joining	3/342	0.0200515	H2AFX;PIK3CD;STK4
regulation of glycogen metabolic process	1/12	0.0202158	ADIPOR1
regulation of glucose catabolic process to lactate via pyruvate	1/12	0.0202158	ADIPOR1
regulation of glycolytic fermentation to ethanol	1/12	0.0202158	ADIPOR1
negative regulation of energy homeostasis	1/12	0.0202158	FLCN
histone H3-K9 deacetylation	1/12	0.0202158	HDAC4
histone H3-K56 deacetylation	1/12	0.0202158	HDAC4
histone H3-K4 deacetylation	1/12	0.0202158	HDAC4
regulation of fatty acid biosynthetic process	1/12	0.0202158	ADIPOR1
response to oxygen radical	1/12	0.0202158	CAT
response to nitric oxide	1/12	0.0202158	CAT
regulation of microtubule binding	1/12	0.0202158	HDAC4
negative regulation of NIK/NF-kappaB signaling	1/12	0.0202158	ADIPOR1
positive regulation of B cell chemotaxis	1/12	0.0202158	IL6R
positive regulation of smooth muscle cell proliferation	3/347	0.0208269	HDAC4;TCF7L2;IL6R
positive regulation of peptidyl-threonine phosphorylation	2/131	0.0208314	FLCN;STK4
death-inducing signaling complex assembly	2/132	0.0211296	DMTN;IL6R
beta-catenin-TCF complex assembly	2/132	0.0211296	TCF7L2;DMTN
peptidyl-serine phosphorylation	3/352	0.0216187	MAPKAPK3;PIK3CD;STK4
histone H2A SQE motif phosphorylation	2/134	0.0217314	MAPKAPK3;STK4
enzyme active site formation via O-phospho-L-serine	2/134	0.0217314	MAPKAPK3;STK4
negative regulation of protein targeting to mitochondrion	1/13	0.0218825	FLCN
negative regulation of skeletal muscle fiber development	1/13	0.0218825	HDAC4
negative regulation of myoblast fusion	1/13	0.0218825	HDAC4
positive regulation of macrophage inflammatory protein-1 gamma production	1/13	0.0218825	IL6R
positive regulation of fractalkine production	1/13	0.0218825	IL6R
TOR signaling	1/13	0.0218825	FLCN
positive regulation of chemokine (C-X-C motif) ligand 9 production	1/13	0.0218825	IL6R
positive regulation of chemokine (C-C motif) ligand 6 production	1/13	0.0218825	IL6R
negative regulation of protein import into nucleus	1/13	0.0218825	FLCN
dosage compensation	1/13	0.0218825	HDAC4
positive regulation of chemokine (C-C motif) ligand 4 production	1/13	0.0218825	IL6R
negative regulation of myotube differentiation	1/13	0.0218825	HDAC4
positive regulation of macrophage inflammatory protein 1 alpha production	1/13	0.0218825	IL6R
positive regulation of chemokine (C-C motif) ligand 20 production	1/13	0.0218825	IL6R
activation of blood coagulation via clotting cascade	1/13	0.0218825	DMTN
positive regulation of chemokine (C-C motif) ligand 1 production	1/13	0.0218825	IL6R
positive regulation of cell division	1/13	0.0218825	TAL1
positive regulation of connective tissue replacement involved in inflammatory response wound healing	1/13	0.0218825	DMTN
negative regulation of lamellipodium assembly	1/13	0.0218825	DMTN
positive regulation of plasma membrane repair	1/13	0.0218825	DMTN
stress-induced mitochondrial fusion	1/13	0.0218825	PLD6
negative regulation of filopodium assembly	1/13	0.0218825	DMTN
protein autophosphorylation	3/358	0.0225906	MAPKAPK3;PIK3CD;STK4
activation of MAPK activity	2/137	0.0226474	MAPKAPK3;PIK3CG
serine phosphorylation of STAT protein	2/138	0.0229562	MAPKAPK3;STK4
chemokine-mediated signaling pathway	2/139	0.0232669	CISH;IL6R
filtration diaphragm assembly	1/14	0.0235464	FLCN
positive regulation of IP-10 production	1/14	0.0235464	IL6R
positive regulation of chemokine (C-X-C motif) ligand 1 production	1/14	0.0235464	IL6R
tricellular tight junction assembly	1/14	0.0235464	FLCN
positive regulation of protein export from nucleus during meiotic anaphase II	1/14	0.0235464	TCF7L2
T cell homeostatic proliferation	1/14	0.0235464	PIK3CG
myeloid progenitor cell differentiation	1/14	0.0235464	PTPRC
lymphoid progenitor cell differentiation	1/14	0.0235464	PTPRC
positive regulation of granulocyte chemotaxis	1/14	0.0235464	IL6R
regulation of TORC2 signaling	1/14	0.0235464	FLCN
hydrogen peroxide catabolic process	1/14	0.0235464	CAT
negative regulation of mitochondrion organization	1/14	0.0235464	FLCN
histone-serine phosphorylation	2/140	0.0235792	MAPKAPK3;STK4
T cell receptor signaling pathway	2/141	0.0238933	PTPRC;PIK3CD
negative regulation of protein kinase activity	2/141	0.0238933	PTPRC;CISH
negative regulation of canonical Wnt signaling pathway involved in heart development	2/142	0.0242092	TCF7L2;STK4
negative regulation of canonical Wnt signaling pathway involved in neural crest cell differentiation	2/142	0.0242092	TCF7L2;STK4
positive regulation of heart induction by negative regulation of canonical Wnt signaling pathway	2/143	0.0245267	TCF7L2;STK4
negative regulation of canonical Wnt signaling pathway involved in neural plate anterior/posterior pattern formation	2/143	0.0245267	TCF7L2;STK4
torso signaling pathway	3/371	0.0247778	NFE2;TCF7L2;TAL1
negative regulation of transcription from RNA polymerase II promoter	5/991	0.0249278	HDAC4;FLCN;NFE2;TCF7L2;TAL1
peptidyl-aspartic acid autophosphorylation	2/145	0.025167	MAPKAPK3;STK4
peptidyl-histidine autophosphorylation	2/145	0.025167	MAPKAPK3;STK4
protein trans-autophosphorylation	2/145	0.025167	MAPKAPK3;STK4
protein cis-autophosphorylation	2/145	0.025167	MAPKAPK3;STK4
positive regulation of integrin-mediated signaling pathway	1/15	0.0252075	DMTN
negative regulation of mitochondrial outer membrane permeabilization involved in apoptotic signaling pathway	1/15	0.0252075	FLCN
regulation of gluconeogenesis	1/15	0.0252075	ADIPOR1
positive regulation of chemokine (C-X-C motif) ligand 2 production	1/15	0.0252075	IL6R
fever generation	1/15	0.0252075	IL6R
peptidyl-lysine deacetylation	1/15	0.0252075	HDAC4
phosphatidylserine exposure on blood platelet	1/15	0.0252075	DMTN
positive regulation of natural killer cell chemotaxis	1/15	0.0252075	IL6R
negative regulation of fibrinolysis	1/15	0.0252075	DMTN
piRNA catabolic process	1/15	0.0252075	PLD6
piRNA metabolic process	1/15	0.0252075	PLD6
regulation of TOR signaling	1/15	0.0252075	FLCN
positive regulation of hematopoietic stem cell migration	2/146	0.0254897	PTPRC;PIK3CD
regulation of transcription from RNA polymerase II promoter involved in heart development	3/378	0.0260018	NFE2;TCF7L2;TAL1
type I interferon signaling pathway	2/148	0.0261402	CISH;IL6R
BMP signaling pathway	3/381	0.0265362	NFE2;TCF7L2;TAL1
termination of T cell signal transduction	2/150	0.0267975	PTPRC;PIK3CD
positive regulation of chemokine (C-C motif) ligand 5 production	1/16	0.0268659	IL6R
regulation of protein homodimerization activity	1/16	0.0268659	HDAC4
plasmacytoid dendritic cell chemotaxis	1/16	0.0268659	PIK3CG
TORC1 signaling	1/16	0.0268659	FLCN
dendritic cell chemotaxis	1/16	0.0268659	PIK3CG
cytoplasmic sequestering of transcription factor	1/16	0.0268659	MXI1
myeloid dendritic cell chemotaxis	1/16	0.0268659	PIK3CG
positive regulation of tRNA export from nucleus	1/16	0.0268659	TCF7L2
positive regulation of ribosomal subunit export from nucleus	1/16	0.0268659	TCF7L2
positive regulation of mast cell chemotaxis	1/16	0.0268659	IL6R
negative regulation of keratinocyte migration	1/16	0.0268659	ADIPOR1
piRNA biosynthetic process	1/16	0.0268659	PLD6
heme c biosynthetic process	1/16	0.0268659	HMBS
siroheme biosynthetic process	1/16	0.0268659	HMBS
heme O biosynthetic process	1/16	0.0268659	HMBS
heme a biosynthetic process	1/16	0.0268659	HMBS
heme b biosynthetic process	1/16	0.0268659	HMBS
positive regulation of protein phosphorylation	2/151	0.0271287	FLCN;STK4
positive regulation of spinal cord association neuron differentiation by negative regulation of canonical Wnt signaling pathway	2/151	0.0271287	TCF7L2;STK4
positive regulation of fibroblast migration	2/152	0.0274615	DMTN;PIK3CD
negative regulation of cell growth	2/155	0.0284699	FLCN;CISH
positive regulation of pathway-restricted SMAD protein phosphorylation	2/155	0.0284699	FLCN;STK4
acute-phase response	1/17	0.0285215	IL6R
positive regulation of chemokine biosynthetic process	1/17	0.0285215	IL6R
positive regulation of monocyte chemotactic protein-1 production	1/17	0.0285215	IL6R
positive regulation of dendritic cell chemotaxis	1/17	0.0285215	IL6R
positive regulation of cardiac muscle tissue regeneration	1/17	0.0285215	DMTN
regulation of protein heterodimerization activity	1/17	0.0285215	HDAC4
TORC2 signaling	1/17	0.0285215	FLCN
positive regulation of histone acetylation	1/17	0.0285215	FLCN
positive regulation of wound healing	1/17	0.0285215	DMTN
positive regulation of platelet activation	1/17	0.0285215	DMTN
protoporphyrinogen IX biosynthetic process	1/17	0.0285215	HMBS
heme biosynthetic process	1/17	0.0285215	HMBS
megakaryocyte differentiation	1/17	0.0285215	TAL1
interleukin-1-mediated signaling pathway	2/157	0.0291505	CISH;IL6R
negative regulation of peptidyl-tyrosine autophosphorylation	1/18	0.0301745	DMTN
positive regulation of glucose metabolic process	1/18	0.0301745	ADIPOR1
negative regulation of cardiac muscle contraction	1/18	0.0301745	PIK3CG
negative regulation of border follicle cell migration	1/18	0.0301745	ADIPOR1
positive regulation of epithelium regeneration	1/18	0.0301745	DMTN
regulation of systemic arterial blood pressure involved in acute-phase response	1/18	0.0301745	IL6R
paranodal junction assembly	1/18	0.0301745	FLCN
natural killer cell activation	1/18	0.0301745	PIK3CD
positive regulation of skeletal muscle tissue regeneration	1/18	0.0301745	DMTN
maintenance of epithelial cell apical/basal polarity	1/18	0.0301745	ANK1
regulation of TORC1 signaling	1/18	0.0301745	FLCN
positive regulation of mitotic cohesin unloading	1/18	0.0301745	TAL1
negative regulation of peptidyl-serine phosphorylation of STAT protein	1/18	0.0301745	DMTN
regulation of cytokinetic process	1/18	0.0301745	FLCN
regulation of FtsZ-dependent cytokinesis	1/18	0.0301745	FLCN
DNA replication-dependent nucleosome disassembly	1/18	0.0301745	NFE2
CENP-A containing nucleosome disassembly	1/18	0.0301745	NFE2
DNA replication-independent nucleosome disassembly	1/18	0.0301745	NFE2
positive regulation of peptidyl-serine phosphorylation	2/160	0.0301835	FLCN;STK4
protein phosphorylation	3/401	0.0302508	PIK3CD;STK4;PIK3CG
Kit signaling pathway	2/163	0.031231	CISH;IL6R
negative regulation of canonical Wnt signaling pathway involved in osteoblast differentiation	2/164	0.0315834	TCF7L2;STK4
negative regulation of ventricular cardiac muscle cell action potential	1/19	0.0318246	PIK3CG
establishment of natural killer cell polarity	1/19	0.0318246	PIK3CD
positive regulation of centromere clustering at the mitotic nuclear envelope	1/19	0.0318246	TAL1
natural killer cell differentiation involved in immune response	1/19	0.0318246	PIK3CD
negative regulation of translation	2/166	0.0322929	FLCN;EIF4E2
negative regulation of canonical Wnt signaling pathway involved in controlling type B pancreatic cell proliferation	3/413	0.0326058	TCF7L2;MXI1;STK4
positive regulation of termination of RNA polymerase II transcription	4/720	0.0328378	HDAC4;FLCN;TCF7L2;TAL1
positive regulation of pyrimidine-containing compound salvage by positive regulation of transcription from RNA polymerase II promoter	4/720	0.0328378	HDAC4;FLCN;TCF7L2;TAL1
positive regulation of transcription from RNA polymerase II promoter involved in stress response to cadmium ion	4/720	0.0328378	HDAC4;FLCN;TCF7L2;TAL1
positive regulation of transcription from RNA polymerase II promoter by calcium-mediated signaling	4/720	0.0328378	HDAC4;FLCN;TCF7L2;TAL1
positive regulation of ethanol catabolic process by positive regulation of transcription from RNA polymerase II promoter	4/720	0.0328378	HDAC4;FLCN;TCF7L2;TAL1
positive regulation of flocculation via cell wall protein-carbohydrate interaction by positive regulation of transcription from RNA polymerase II promoter	4/720	0.0328378	HDAC4;FLCN;TCF7L2;TAL1
regulation of glycolytic process by positive regulation of transcription from RNA polymerase II promoter	4/720	0.0328378	HDAC4;FLCN;TCF7L2;TAL1
regulation of cellular ketone metabolic process by positive regulation of transcription from RNA polymerase II promoter	4/720	0.0328378	HDAC4;FLCN;TCF7L2;TAL1
positive regulation of filamentous growth of a population of unicellular organisms in response to starvation by positive regulation of transcription from RNA polymerase II promoter	4/720	0.0328378	HDAC4;FLCN;TCF7L2;TAL1
positive regulation of cellular alcohol catabolic process by positive regulation of transcription from RNA polymerase II promoter	4/720	0.0328378	HDAC4;FLCN;TCF7L2;TAL1
positive regulation of sulfate assimilation by positive regulation of transcription from RNA polymerase II promoter	4/720	0.0328378	HDAC4;FLCN;TCF7L2;TAL1
positive regulation of transcription from RNA polymerase II promoter involved in meiotic cell cycle	4/720	0.0328378	HDAC4;FLCN;TCF7L2;TAL1
positive regulation of ergosterol biosynthetic process by positive regulation of transcription from RNA polymerase II promoter	4/720	0.0328378	HDAC4;FLCN;TCF7L2;TAL1
positive regulation of pseudohyphal growth by positive regulation of transcription from RNA polymerase II promoter	4/720	0.0328378	HDAC4;FLCN;TCF7L2;TAL1
positive regulation of transcription from RNA polymerase II promoter by histone modification	4/720	0.0328378	HDAC4;FLCN;TCF7L2;TAL1
positive regulation of telomeric RNA transcription from RNA pol II promoter	4/720	0.0328378	HDAC4;FLCN;TCF7L2;TAL1
positive regulation of peroxisome organization by positive regulation of transcription from RNA polymerase II promoter	4/720	0.0328378	HDAC4;FLCN;TCF7L2;TAL1
positive regulation of snRNA transcription from RNA polymerase II promoter	4/720	0.0328378	HDAC4;FLCN;TCF7L2;TAL1
regulation of lipid transport by positive regulation of transcription from RNA polymerase II promoter	4/720	0.0328378	HDAC4;FLCN;TCF7L2;TAL1
positive regulation of ribosomal protein gene transcription from RNA polymerase II promoter	4/720	0.0328378	HDAC4;FLCN;TCF7L2;TAL1
positive regulation of starch catabolic process by positive regulation of transcription from RNA polymerase II promoter	4/720	0.0328378	HDAC4;FLCN;TCF7L2;TAL1
positive regulation of purine nucleotide biosynthetic process by positive regulation of transcription from RNA polymerase II promoter	4/720	0.0328378	HDAC4;FLCN;TCF7L2;TAL1
positive regulation of invasive growth in response to glucose limitation by positive regulation of transcription from RNA polymerase II promoter	4/720	0.0328378	HDAC4;FLCN;TCF7L2;TAL1
positive regulation of mating type switching by positive regulation of transcription from RNA polymerase II promoter	4/720	0.0328378	HDAC4;FLCN;TCF7L2;TAL1
positive regulation of sulfite transport by positive regulation of transcription from RNA polymerase II promoter	4/720	0.0328378	HDAC4;FLCN;TCF7L2;TAL1
transcriptional activation by promoter-terminator looping	4/720	0.0328378	HDAC4;FLCN;TCF7L2;TAL1
positive regulation of transcription from RNA polymerase II promoter involved in heart development	4/720	0.0328378	HDAC4;FLCN;TCF7L2;TAL1
positive regulation of oligopeptide transport by positive regulation of transcription from RNA polymerase II promoter	4/720	0.0328378	HDAC4;FLCN;TCF7L2;TAL1
positive regulation of inositol biosynthetic process by positive regulation of transcription from RNA polymerase II promoter	4/721	0.0329818	HDAC4;FLCN;TCF7L2;TAL1
positive regulation of transcription from RNA polymerase II promoter during mitotic cell cycle	4/721	0.0329818	HDAC4;FLCN;TCF7L2;TAL1
positive regulation of terminal gap gene transcription	4/721	0.0329818	HDAC4;FLCN;TCF7L2;TAL1
positive regulation of phospholipid biosynthetic process by positive regulation of transcription from RNA polymerase II promoter	4/721	0.0329818	HDAC4;FLCN;TCF7L2;TAL1
positive regulation of transcription via serum response element binding	4/721	0.0329818	HDAC4;FLCN;TCF7L2;TAL1
positive regulation of posterior gap gene transcription	4/721	0.0329818	HDAC4;FLCN;TCF7L2;TAL1
positive regulation of transcription involved in G2/M transition of mitotic cell cycle	4/721	0.0329818	HDAC4;FLCN;TCF7L2;TAL1
transcriptional activation by promoter-enhancer looping	4/721	0.0329818	HDAC4;FLCN;TCF7L2;TAL1
positive regulation of transcription from RNA polymerase II promoter involved in smooth muscle cell differentiation	4/721	0.0329818	HDAC4;FLCN;TCF7L2;TAL1
positive regulation of transcription from RNA polymerase II promoter in response to stress	4/722	0.0331262	HDAC4;FLCN;TCF7L2;TAL1
positive regulation of gluconeogenesis by positive regulation of transcription from RNA polymerase II promoter	4/723	0.033271	HDAC4;FLCN;TCF7L2;TAL1
positive regulation of transcription from RNA polymerase II promoter involved in cellular response to chemical stimulus	4/724	0.0334161	HDAC4;FLCN;TCF7L2;TAL1
gap junction assembly	1/20	0.0334721	FLCN
positive regulation of macrophage chemotaxis	1/20	0.0334721	IL6R
negative regulation of fatty acid biosynthetic process	1/20	0.0334721	ADIPOR1
negative regulation of release of cytochrome c from mitochondria	1/20	0.0334721	FLCN
natural killer cell differentiation	1/20	0.0334721	PIK3CD
bone marrow development	1/20	0.0334721	PTPRC
negative regulation of histone H3-S10 phosphorylation	1/20	0.0334721	DMTN
regulation of gene expression by genetic imprinting	1/20	0.0334721	HDAC4
stem cell development	1/20	0.0334721	PTPRC
positive regulation of transcription from RNA polymerase II promoter involved in norepinephrine biosynthetic process	4/725	0.0335617	HDAC4;FLCN;TCF7L2;TAL1
positive regulation of SREBP signaling pathway	4/725	0.0335617	HDAC4;FLCN;TCF7L2;TAL1
positive regulation of pri-miRNA transcription from RNA polymerase II promoter	4/725	0.0335617	HDAC4;FLCN;TCF7L2;TAL1
positive regulation of central gap gene transcription	4/725	0.0335617	HDAC4;FLCN;TCF7L2;TAL1
positive regulation of transcription from RNA polymerase II promoter in response to nitrogen starvation	4/725	0.0335617	HDAC4;FLCN;TCF7L2;TAL1
SREBP signaling pathway	4/725	0.0335617	HDAC4;FLCN;TCF7L2;TAL1
positive regulation of transcription initiation from RNA polymerase II promoter	4/726	0.0337076	HDAC4;FLCN;TCF7L2;TAL1
positive regulation of transcription from RNA polymerase II promoter in response to acidic pH	4/727	0.0338539	HDAC4;FLCN;TCF7L2;TAL1
regulation of potassium ion concentration by positive regulation of transcription from RNA polymerase II promoter	4/728	0.0340005	HDAC4;FLCN;TCF7L2;TAL1
regulation of reactive oxygen species metabolic process by positive regulation of transcription from RNA polymerase II promoter	4/729	0.0341476	HDAC4;FLCN;TCF7L2;TAL1
positive regulation of transcription from RNA polymerase II promoter involved in defense response to fungus	4/730	0.034295	HDAC4;FLCN;TCF7L2;TAL1
positive regulation of sodium ion transport by positive regulation of transcription from RNA polymerase II promoter	4/731	0.0344428	HDAC4;FLCN;TCF7L2;TAL1
positive regulation of transcription elongation from RNA polymerase II promoter	4/733	0.0347395	HDAC4;FLCN;TCF7L2;TAL1
apical junction assembly	1/21	0.0351168	FLCN
septate junction assembly	1/21	0.0351168	FLCN
response to glucose	1/21	0.0351168	TCF7L2
desmosome assembly	1/21	0.0351168	FLCN
regulation of cell-cell adhesion mediated by integrin	1/21	0.0351168	PIK3CG
natural killer cell proliferation	1/21	0.0351168	PIK3CD
neural crest cell development	1/21	0.0351168	PTPRC
regulation of peptidyl-threonine phosphorylation	1/21	0.0351168	FLCN
negative regulation of interferon-gamma-mediated signaling pathway	1/21	0.0351168	PTPRC
negative regulation of endocardial cushion to mesenchymal transition	1/21	0.0351168	ADIPOR1
positive regulation of lamellipodium assembly	1/21	0.0351168	DMTN
positive regulation of mitotic DNA damage checkpoint	1/21	0.0351168	TAL1
regulation of transcription from RNA polymerase II promoter	4/736	0.0351875	NFE2;TCF7L2;TAL1;SOX6
positive regulation of transcription of Notch receptor target	4/744	0.0363986	HDAC4;FLCN;TCF7L2;TAL1
peptidyl-tyrosine autophosphorylation	2/178	0.036681	MAPKAPK3;STK4
cell morphogenesis	1/22	0.0367589	STK4
establishment of bipolar cell polarity involved in cell morphogenesis	1/22	0.0367589	STK4
cell morphogenesis involved in conjugation	1/22	0.0367589	STK4
release of sequestered calcium ion into presynaptic cytosol	1/22	0.0367589	PTPRC
release of sequestered calcium ion into postsynaptic cytosol	1/22	0.0367589	PTPRC
release of sequestered calcium ion into cytosol by Golgi	1/22	0.0367589	PTPRC
nucleosome disassembly	1/22	0.0367589	NFE2
negative regulation of canonical Wnt signaling pathway	2/179	0.0370566	TCF7L2;STK4
peptidyl-threonine autophosphorylation	2/181	0.0378123	MAPKAPK3;STK4
positive regulation of myosin II filament assembly	1/23	0.0383982	TAL1
positive regulation of Wnt-Frizzled-LRP5/6 complex assembly	1/23	0.0383982	TAL1
positive regulation of VCP-NPL4-UFD1 AAA ATPase complex assembly	1/23	0.0383982	TAL1
release of sequestered calcium ion into cytosol	1/23	0.0383982	PTPRC
positive regulation of clathrin coat assembly	1/23	0.0383982	TAL1
positive regulation of FACT complex assembly	1/23	0.0383982	TAL1
cell morphogenesis involved in differentiation	1/23	0.0383982	STK4
positive regulation of ATG1/ULK1 kinase complex assembly	1/23	0.0383982	TAL1
positive regulation of protein polymerization	1/23	0.0383982	TAL1
positive regulation of beta-catenin-TCF complex assembly	1/23	0.0383982	TAL1
release of sequestered calcium ion into cytosol by endoplasmic reticulum	1/23	0.0383982	PTPRC
positive regulation of starch utilization system complex assembly	1/23	0.0383982	TAL1
negative regulation of substrate adhesion-dependent cell spreading	1/23	0.0383982	DMTN
regulation of protein autophosphorylation	1/23	0.0383982	FLCN
negative regulation of neural crest formation	1/23	0.0383982	ADIPOR1
negative regulation of epithelial to mesenchymal transition involved in endocardial cushion formation	1/23	0.0383982	ADIPOR1
positive regulation of mitotic nuclear envelope disassembly	1/23	0.0383982	TAL1
positive regulation of mitotic cell cycle DNA replication	1/23	0.0383982	TAL1
detection of glucose	1/24	0.0400348	TCF7L2
positive regulation of eukaryotic translation initiation factor 4F complex assembly	1/24	0.0400348	TAL1
cell projection morphogenesis	1/24	0.0400348	STK4
positive regulation of mediator complex assembly	1/24	0.0400348	TAL1
regulation of histone phosphorylation	1/24	0.0400348	FLCN
positive regulation of single strand break repair	1/24	0.0400348	H2AFX
regulation of peptidyl-serine phosphorylation	1/24	0.0400348	FLCN
negative regulation of insulin receptor signaling pathway involved in determination of adult lifespan	1/24	0.0400348	CISH
response to hydrogen peroxide	1/24	0.0400348	CAT
positive regulation of transcription from RNA polymerase II promoter involved in neuron differentiation	4/770	0.0405028	HDAC4;FLCN;TCF7L2;TAL1
positive regulation of chaperone-mediated protein complex assembly	1/25	0.0416687	TAL1
positive regulation of T cell chemotaxis	1/25	0.0416687	IL6R
regulation of pathway-restricted SMAD protein phosphorylation	1/25	0.0416687	FLCN
positive regulation of erythrocyte differentiation	1/25	0.0416687	TAL1
positive regulation of base-excision repair	1/25	0.0416687	H2AFX
in utero embryonic development	1/25	0.0416687	FLCN
negative regulation of insulin receptor signaling pathway by insulin receptor internalization	1/25	0.0416687	CISH
detection of DNA damage stimulus involved in DNA damage checkpoint	1/25	0.0416687	H2AFX
positive regulation of mitotic cell cycle phase transition	1/25	0.0416687	TAL1
positive regulation of MAPK cascade	2/194	0.0428674	FLCN;STK4
positive regulation of interleukin-6 biosynthetic process	1/26	0.0432999	IL6R
negative regulation of TORC2 signaling	1/26	0.0432999	FLCN
G1 DNA damage checkpoint	1/26	0.0432999	H2AFX
histone deacetylation at centromere	1/26	0.0432999	HDAC4
hippo signaling	1/26	0.0432999	STK4
nucleate erythrocyte differentiation	1/26	0.0432999	TAL1
actin filament bundle assembly	1/26	0.0432999	DMTN
parallel actin filament bundle assembly	1/26	0.0432999	DMTN
actomyosin contractile ring actin filament bundle assembly	1/26	0.0432999	DMTN
contractile actin filament bundle assembly	1/26	0.0432999	DMTN
positive regulation of antisense RNA transcription	3/469	0.0448337	HDAC4;NFE2;TAL1
positive regulation of transcription from RNA polymerase V promoter	3/469	0.0448337	HDAC4;NFE2;TAL1
positive regulation of transcription by pheromones	3/469	0.0448337	HDAC4;NFE2;TAL1
positive regulation of chromatin-mediated maintenance of transcription	3/469	0.0448337	HDAC4;NFE2;TAL1
nitrogen catabolite activation of transcription	3/469	0.0448337	HDAC4;NFE2;TAL1
positive regulation of transcription during mitotic cell cycle	3/469	0.0448337	HDAC4;NFE2;TAL1
positive regulation of transcription from mitochondrial promoter	3/469	0.0448337	HDAC4;NFE2;TAL1
positive regulation of transcription from a mobile element promoter	3/469	0.0448337	HDAC4;NFE2;TAL1
positive regulation of synaptic vesicle priming	1/27	0.0449284	TAL1
negative regulation of cytokine-mediated signaling pathway	1/27	0.0449284	PTPRC
zonula adherens assembly	1/27	0.0449284	FLCN
negative regulation of cell-matrix adhesion	1/27	0.0449284	DMTN
positive regulation of mismatch repair	1/27	0.0449284	H2AFX
enucleate erythrocyte differentiation	1/27	0.0449284	TAL1
fatty acid alpha-oxidation	1/27	0.0449284	ADIPOR1
carbon catabolite activation of transcription	3/470	0.0450703	HDAC4;NFE2;TAL1
DNA damage induced protein phosphorylation	3/470	0.0450703	H2AFX;PIK3CD;STK4
positive regulation of leukocyte chemotaxis	1/28	0.0465542	IL6R
negative regulation of glycolytic process	1/28	0.0465542	HDAC4
positive regulation of NLRP3 inflammasome complex assembly	1/28	0.0465542	TAL1
modulation by virus of host protein phosphorylation	1/28	0.0465542	FLCN
B cell homeostatic proliferation	1/28	0.0465542	PTPRC
B-1 B cell proliferation	1/28	0.0465542	PTPRC
positive regulation of TORC2 signaling	1/28	0.0465542	FLCN
mitotic DNA damage checkpoint	1/28	0.0465542	H2AFX
primitive erythrocyte differentiation	1/28	0.0465542	TAL1
regulation of cytokinesis	1/28	0.0465542	FLCN
actin rod assembly	1/28	0.0465542	DMTN
positive regulation of transcription from RNA polymerase II promoter	5/1175	0.0468299	HDAC4;FLCN;NFE2;TCF7L2;TAL1
interferon-gamma-mediated signaling pathway	2/204	0.0469192	CISH;IL6R
positive regulation of transcription involved in exit from mitosis	3/481	0.0477153	HDAC4;NFE2;TAL1
negative regulation of transcription from RNA polymerase II promoter in response to iron	3/481	0.0477153	HDAC4;FLCN;TCF7L2
negative regulation of phosphatidylcholine biosynthetic process by negative regulation of transcription from RNA polymerase II promoter	3/481	0.0477153	HDAC4;FLCN;TCF7L2
regulation of cellular ketone metabolic process by negative regulation of transcription from RNA polymerase II promoter	3/481	0.0477153	HDAC4;FLCN;TCF7L2
negative regulation of ribosomal protein gene transcription from RNA polymerase II promoter	3/481	0.0477153	HDAC4;FLCN;TCF7L2
negative regulation of transcription from RNA polymerase II promoter in response to copper ion	3/481	0.0477153	HDAC4;FLCN;TCF7L2
regulation of glycolytic process by negative regulation of transcription from RNA polymerase II promoter	3/481	0.0477153	HDAC4;FLCN;TCF7L2
negative regulation of filamentous growth of a population of unicellular organisms in response to starvation by negative regulation of transcription from RNA polymerase II promoter	3/481	0.0477153	HDAC4;FLCN;TCF7L2
negative regulation of cellular hyperosmotic salinity response by negative regulation of transcription from RNA polymerase II promoter	3/481	0.0477153	HDAC4;FLCN;TCF7L2
carbon catabolite repression of transcription from RNA polymerase II promoter	3/481	0.0477153	HDAC4;FLCN;TCF7L2
negative regulation of pseudohyphal growth by negative regulation of transcription from RNA polymerase II promoter	3/481	0.0477153	HDAC4;FLCN;TCF7L2
negative regulation of transcription from RNA polymerase II promoter involved in meiotic cell cycle	3/481	0.0477153	HDAC4;FLCN;TCF7L2
negative regulation of transcription from RNA polymerase II promoter involved in heart development	3/481	0.0477153	HDAC4;FLCN;TCF7L2
negative regulation of transcription from RNA polymerase II promoter by pheromones	3/481	0.0477153	HDAC4;FLCN;TCF7L2
negative regulation of phosphatidylserine biosynthetic process by negative regulation of transcription from RNA polymerase II promoter	3/481	0.0477153	HDAC4;FLCN;TCF7L2
regulation of transport by negative regulation of transcription from RNA polymerase II promoter	3/481	0.0477153	HDAC4;FLCN;TCF7L2
negative regulation of cellular response to alkaline pH by negative regulation of transcription from RNA polymerase II promoter	3/481	0.0477153	HDAC4;FLCN;TCF7L2
regulation of lipid transport by negative regulation of transcription from RNA polymerase II promoter	3/481	0.0477153	HDAC4;FLCN;TCF7L2
negative regulation of snRNA transcription from RNA polymerase II promoter	3/481	0.0477153	HDAC4;FLCN;TCF7L2
negative regulation of mating type switching by negative regulation of transcription from RNA polymerase II promoter	3/481	0.0477153	HDAC4;FLCN;TCF7L2
transfer RNA gene-mediated silencing	3/481	0.0477153	HDAC4;FLCN;TCF7L2
negative regulation of oligopeptide transport by negative regulation of transcription from RNA polymerase II promoter	3/481	0.0477153	HDAC4;FLCN;TCF7L2
negative regulation of invasive growth in response to glucose limitation by negative regulation of transcription from RNA polymerase II promoter	3/481	0.0477153	HDAC4;FLCN;TCF7L2
negative regulation of induction of conjugation with cellular fusion by negative regulation of transcription from RNA polymerase II promoter	3/481	0.0477153	HDAC4;FLCN;TCF7L2
positive regulation of transcription from RNA polymerase I promoter	3/482	0.0479596	HDAC4;NFE2;TAL1
negative regulation of inositol biosynthetic process by negative regulation of transcription from RNA polymerase II promoter	3/482	0.0479596	HDAC4;FLCN;TCF7L2
negative regulation of transcription from RNA polymerase II promoter by histone modification	3/482	0.0479596	HDAC4;FLCN;TCF7L2
negative regulation of telomeric RNA transcription from RNA pol II promoter	3/482	0.0479596	HDAC4;FLCN;TCF7L2
negative regulation of transcription from RNA polymerase II promoter during mitotic cell cycle	3/482	0.0479596	HDAC4;FLCN;TCF7L2
positive regulation of monocyte chemotaxis	1/29	0.0481774	IL6R
extrinsic apoptotic signaling pathway	1/29	0.0481774	IL6R
ripoptosome assembly involved in extrinsic apoptotic signaling pathway	1/29	0.0481774	IL6R
positive regulation of fatty acid biosynthetic process	1/29	0.0481774	ADIPOR1
T cell proliferation involved in immune response	1/29	0.0481774	PIK3CG
regulation of peptidyl-tyrosine phosphorylation	1/29	0.0481774	FLCN
histone H4 deacetylation	1/29	0.0481774	HDAC4
negative regulation of mitochondrial unfolded protein response by negative regulation of transcription from RNA polymerase II promoter	3/483	0.0482044	HDAC4;FLCN;TCF7L2
negative regulation of transcription initiation from RNA polymerase II promoter	3/484	0.0484499	HDAC4;FLCN;TCF7L2
negative regulation of ceramide biosynthetic process by negative regulation of transcription from RNA Polymerase II promoter	3/484	0.0484499	HDAC4;FLCN;TCF7L2
positive regulation of gluconeogenesis by negative regulation of transcription from RNA polymerase II promoter	3/484	0.0484499	HDAC4;FLCN;TCF7L2
negative regulation of transcription from RNA polymerase II promoter in response to UV-induced DNA damage	3/484	0.0484499	HDAC4;FLCN;TCF7L2
negative regulation of transcription from RNA polymerase II promoter involved in smooth muscle cell differentiation	3/484	0.0484499	HDAC4;FLCN;TCF7L2
positive regulation of transcription from RNA polymerase III promoter	3/485	0.048696	HDAC4;NFE2;TAL1
negative regulation of transcription from RNA polymerase II promoter in response to stress	3/485	0.048696	HDAC4;FLCN;TCF7L2
positive regulation of transcription involved in G1/S transition of mitotic cell cycle	3/487	0.0491902	HDAC4;NFE2;TAL1
negative regulation of transcription elongation from RNA polymerase II promoter	3/487	0.0491902	HDAC4;FLCN;TCF7L2
negative regulation of pri-miRNA transcription from RNA polymerase II promoter	3/488	0.0494381	HDAC4;FLCN;TCF7L2
positive regulation of kinetochore assembly	1/30	0.0497978	TAL1
B cell proliferation involved in immune response	1/30	0.0497978	PTPRC
positive regulation of integrin activation	1/30	0.0497978	TAL1
polynucleotide dephosphorylation	1/30	0.0497978	PTPRC
phosphorylated carbohydrate dephosphorylation	1/30	0.0497978	PTPRC
fatty acid oxidation	1/30	0.0497978	ADIPOR1
positive regulation of transcription by transcription factor localization	3/490	0.049936	HDAC4;NFE2;TAL1
