# Supplementary material for: A common molecular signature of patients with sickle cell disease revealed by microarray meta-analysis and a genome-wide association study
Source: PLoS One. 2018 Jul 6;13(7):e0199461. doi: 10.1371/journal.pone.0199461 (PMC6034806; doi:10.1371/journal.pone.0199461)
Supplement: S7 Table — (XLSX) [file pone.0199461.s007.xlsx]

## Sheet: rSNP-NFE2
S7- rSNPs located in the promoter region of NFE2 and altering MYC-binding sites’ affinity. The different columns represent: the studied SNPs IDs, the chromosome location, the genomic region, the Entrez gene ID and the HGNC genes symbols, Motif: Transcription factor motif from ENCODE motif library, Pval_ref: p-value for the reference allele affinity score, Pval_snp: p-value for the SNP allele affi…
SNP ID	Chromosome	Location	GENE ID	GENE NAME	Motif	Pval_ref	Pval_snp	Pval_rank	Pval_rank_bh
rs34318844	chr12	promoter	4778	NFE2	MYC_disc10	6.46e-09	0.0695803	1.57e-07	2.84942e-05
rs34094446	chr12	promoter	4778	NFE2	MYC_disc10	0.0138855	0.305907	0.00124714	0.0284681
rs34318844	chr12	promoter	4778	NFE2	MYC_disc9	0.0237479	0.249993	0.00599522	0.0479055
rs35702801	chr12	promoter	4778	NFE2	MYC_2	0.0571616	0.367025	0.0289816	0.0747793
rs34094446	chr12	promoter	4778	NFE2	MYC_disc2	0.0959799	0.0100774	0.0309969	0.0764516
rs10506328	chr12	promoter	4778	NFE2	MYC_disc2	0.0531735	0.420416	0.0326099	0.0776052
rs34155291	chr12	promoter	4778	NFE2	MYC_disc4	0.0420657	0.203706	0.0481958	0.0845757
